# Supplementary material for: Cu-Promoted ipso-Hydroxylation of sp2 Bonds with Concomitant Aromatic 1,2-Rearrangement Involving a Cu-oxyl-hydroxo Species
Source: Inorg Chem. 2024 Oct 18;63(43):20675–88. doi: 10.1021/acs.inorgchem.4c03304 (PMC11523237; doi:10.1021/acs.inorgchem.4c03304)
Supplement: Supplementary file 2 — ic4c03304_si_002.zip [file ic4c03304_si_002.zip]

Archive with 110 entries (107 files):
- DFT Calculations/
- __MACOSX/._DFT Calculations
- DFT Calculations/long-FOMe-X-F-xyz.tgz
- __MACOSX/DFT Calculations/._long-FOMe-X-F-xyz.tgz
- DFT Calculations/.DS_Store
- __MACOSX/DFT Calculations/._.DS_Store
- DFT Calculations/long-FOMe-X-OMe-xyz/
- __MACOSX/DFT Calculations/._long-FOMe-X-OMe-xyz
- DFT Calculations/long-FOMe-X-OMe-xyz.tgz
- __MACOSX/DFT Calculations/._long-FOMe-X-OMe-xyz.tgz
- DFT Calculations/movie_gamma_pathway.gif
- __MACOSX/DFT Calculations/._movie_gamma_pathway.gif
- DFT Calculations/Link-Iochembd (1).docx
- __MACOSX/DFT Calculations/._Link-Iochembd (1).docx
- DFT Calculations/compdata-final.pdf
- __MACOSX/DFT Calculations/._compdata-final.pdf
- DFT Calculations/long-FOMe-X-F-xyz/
- __MACOSX/DFT Calculations/._long-FOMe-X-F-xyz
- DFT Calculations/movie_beta_ipso_pathway.gif
- __MACOSX/DFT Calculations/._movie_beta_ipso_pathway.gif
- DFT Calculations/long-FOMe-X-OMe-xyz/rev_frq_ts_FOMe-gamma-BC-pA_1_2.1304062.out.xyz
- __MACOSX/DFT Calculations/long-FOMe-X-OMe-xyz/._rev_frq_ts_FOMe-gamma-BC-pA_1_2.1304062.out.xyz
- DFT Calculations/long-FOMe-X-OMe-xyz/ts_FOMe-ipso-GH-pA_1_2.1281148.out.xyz
- __MACOSX/DFT Calculations/long-FOMe-X-OMe-xyz/._ts_FOMe-ipso-GH-pA_1_2.1281148.out.xyz
- DFT Calculations/long-FOMe-X-OMe-xyz/ts_FOMe-ipso-FG-pA_1_2.1281144.out.xyz
- __MACOSX/DFT Calculations/long-FOMe-X-OMe-xyz/._ts_FOMe-ipso-FG-pA_1_2.1281144.out.xyz
- DFT Calculations/long-FOMe-X-OMe-xyz/ts_FOMe-gamma-mixOB-pA_1_2.1285463.out.xyz
- __MACOSX/DFT Calculations/long-FOMe-X-OMe-xyz/._ts_FOMe-gamma-mixOB-pA_1_2.1285463.out.xyz
- DFT Calculations/long-FOMe-X-OMe-xyz/fwd_frq_ts_FOMe-ipso-GH-pA_1_2.1282767.out.xyz
- __MACOSX/DFT Calculations/long-FOMe-X-OMe-xyz/._fwd_frq_ts_FOMe-ipso-GH-pA_1_2.1282767.out.xyz
- DFT Calculations/long-FOMe-X-OMe-xyz/fwd_frq_ts_FOMe-gamma-BC-pA_1_2.1303891.out.xyz
- __MACOSX/DFT Calculations/long-FOMe-X-OMe-xyz/._fwd_frq_ts_FOMe-gamma-BC-pA_1_2.1303891.out.xyz
- DFT Calculations/long-FOMe-X-OMe-xyz/ts_FOMe-ipso-OF-pA_1_2.1285645.out.xyz
- __MACOSX/DFT Calculations/long-FOMe-X-OMe-xyz/._ts_FOMe-ipso-OF-pA_1_2.1285645.out.xyz
- DFT Calculations/long-FOMe-X-OMe-xyz/rev_frq_ts_FOMe-ipso-OF-pA_1_2.1286011.out.xyz
- __MACOSX/DFT Calculations/long-FOMe-X-OMe-xyz/._rev_frq_ts_FOMe-ipso-OF-pA_1_2.1286011.out.xyz
- DFT Calculations/long-FOMe-X-OMe-xyz/fwd_frq_ts_FOMe-ipso-FG-pA_1_2.1282761.out.xyz
- __MACOSX/DFT Calculations/long-FOMe-X-OMe-xyz/._fwd_frq_ts_FOMe-ipso-FG-pA_1_2.1282761.out.xyz
- DFT Calculations/long-FOMe-X-OMe-xyz/fwd_frq_ts_FOMe-ipso-OF-pA_1_2.1286010.out.xyz
- __MACOSX/DFT Calculations/long-FOMe-X-OMe-xyz/._fwd_frq_ts_FOMe-ipso-OF-pA_1_2.1286010.out.xyz
- DFT Calculations/long-FOMe-X-OMe-xyz/rev_frq_ts_FOMe-ipso-FG-pA_1_2.1282760.out.xyz
- __MACOSX/DFT Calculations/long-FOMe-X-OMe-xyz/._rev_frq_ts_FOMe-ipso-FG-pA_1_2.1282760.out.xyz
- DFT Calculations/long-FOMe-X-OMe-xyz/ts_FOMe-gamma-BC-pA_1_2.1304844.out.xyz
- __MACOSX/DFT Calculations/long-FOMe-X-OMe-xyz/._ts_FOMe-gamma-BC-pA_1_2.1304844.out.xyz
- DFT Calculations/long-FOMe-X-OMe-xyz/fwd_frq_ts_FOMe-ipso-AO-pA_1_2.1282199.out.xyz
- __MACOSX/DFT Calculations/long-FOMe-X-OMe-xyz/._fwd_frq_ts_FOMe-ipso-AO-pA_1_2.1282199.out.xyz
- DFT Calculations/long-FOMe-X-OMe-xyz/ts_FOMe-gamma-AB-pA_1_2.1281136.out.xyz
- __MACOSX/DFT Calculations/long-FOMe-X-OMe-xyz/._ts_FOMe-gamma-AB-pA_1_2.1281136.out.xyz
- DFT Calculations/long-FOMe-X-OMe-xyz/rev_frq_ts_FOMe-ipso-GH-pA_1_2.1282768.out.xyz
- __MACOSX/DFT Calculations/long-FOMe-X-OMe-xyz/._rev_frq_ts_FOMe-ipso-GH-pA_1_2.1282768.out.xyz
- DFT Calculations/long-FOMe-X-OMe-xyz/fwd_frq_ts_FOMe-gamma-mixOB-pA_1_2.1286008.out.xyz
- __MACOSX/DFT Calculations/long-FOMe-X-OMe-xyz/._fwd_frq_ts_FOMe-gamma-mixOB-pA_1_2.1286008.out.xyz
- DFT Calculations/long-FOMe-X-OMe-xyz/rev_frq_ts_FOMe-ipso-AO-pA_1_2.1282198.out.xyz
- __MACOSX/DFT Calculations/long-FOMe-X-OMe-xyz/._rev_frq_ts_FOMe-ipso-AO-pA_1_2.1282198.out.xyz
- DFT Calculations/long-FOMe-X-OMe-xyz/ts_FOMe-ipso-AO-pA_1_2.1281142.out.xyz
- __MACOSX/DFT Calculations/long-FOMe-X-OMe-xyz/._ts_FOMe-ipso-AO-pA_1_2.1281142.out.xyz
- DFT Calculations/long-FOMe-X-OMe-xyz/fwd_frq_ts_FOMe-gamma-AB-pA_1_2.1282193.out.xyz
- __MACOSX/DFT Calculations/long-FOMe-X-OMe-xyz/._fwd_frq_ts_FOMe-gamma-AB-pA_1_2.1282193.out.xyz
- DFT Calculations/long-FOMe-X-OMe-xyz/rev_frq_ts_FOMe-gamma-AB-pA_1_2.1282192.out.xyz
- __MACOSX/DFT Calculations/long-FOMe-X-OMe-xyz/._rev_frq_ts_FOMe-gamma-AB-pA_1_2.1282192.out.xyz
- DFT Calculations/long-FOMe-X-OMe-xyz/ts_FOMe-gamma-CD-pA_1_2.1281140.out.xyz
- __MACOSX/DFT Calculations/long-FOMe-X-OMe-xyz/._ts_FOMe-gamma-CD-pA_1_2.1281140.out.xyz
- DFT Calculations/long-FOMe-X-OMe-xyz/rev_frq_ts_FOMe-gamma-mixOB-pA_1_2.1286009.out.xyz
- __MACOSX/DFT Calculations/long-FOMe-X-OMe-xyz/._rev_frq_ts_FOMe-gamma-mixOB-pA_1_2.1286009.out.xyz
- DFT Calculations/long-FOMe-X-OMe-xyz/rev_frq_ts_FOMe-gamma-CD-pA_1_2.1282195.out.xyz
- __MACOSX/DFT Calculations/long-FOMe-X-OMe-xyz/._rev_frq_ts_FOMe-gamma-CD-pA_1_2.1282195.out.xyz
- DFT Calculations/long-FOMe-X-OMe-xyz/fwd_frq_ts_FOMe-gamma-CD-pA_1_2.1282194.out.xyz
- __MACOSX/DFT Calculations/long-FOMe-X-OMe-xyz/._fwd_frq_ts_FOMe-gamma-CD-pA_1_2.1282194.out.xyz
- DFT Calculations/long-FOMe-X-F-xyz/ts_FOMe-ipso-AO-pA_1_2.1284215.out.xyz
- __MACOSX/DFT Calculations/long-FOMe-X-F-xyz/._ts_FOMe-ipso-AO-pA_1_2.1284215.out.xyz
- DFT Calculations/long-FOMe-X-F-xyz/ts_FOMe-ipso-OF-pA_1_2.1285646.out.xyz
- __MACOSX/DFT Calculations/long-FOMe-X-F-xyz/._ts_FOMe-ipso-OF-pA_1_2.1285646.out.xyz
- DFT Calculations/long-FOMe-X-F-xyz/fwd_frq_ts_FOMe-ipso-OF-pA_1_2.1286012.out.xyz
- __MACOSX/DFT Calculations/long-FOMe-X-F-xyz/._fwd_frq_ts_FOMe-ipso-OF-pA_1_2.1286012.out.xyz
- DFT Calculations/long-FOMe-X-F-xyz/ts_FOMe-ipso-GH-pA_1_2.1284219.out.xyz
- __MACOSX/DFT Calculations/long-FOMe-X-F-xyz/._ts_FOMe-ipso-GH-pA_1_2.1284219.out.xyz
- DFT Calculations/long-FOMe-X-F-xyz/fwd_frq_ts_FOMe-ipso-AO-pA_1_2.1285280.out.xyz
- __MACOSX/DFT Calculations/long-FOMe-X-F-xyz/._fwd_frq_ts_FOMe-ipso-AO-pA_1_2.1285280.out.xyz
- DFT Calculations/long-FOMe-X-F-xyz/rev_frq_ts_FOMe-ipso-OF-pA_1_2.1286013.out.xyz
- __MACOSX/DFT Calculations/long-FOMe-X-F-xyz/._rev_frq_ts_FOMe-ipso-OF-pA_1_2.1286013.out.xyz
- DFT Calculations/long-FOMe-X-F-xyz/fwd_frq_ts_FOMe-ipso-GH-pA_1_2.1285287.out.xyz
- __MACOSX/DFT Calculations/long-FOMe-X-F-xyz/._fwd_frq_ts_FOMe-ipso-GH-pA_1_2.1285287.out.xyz
- DFT Calculations/long-FOMe-X-F-xyz/rev_frq_ts_FOMe-gamma-CD-pA_1_2.1285049.out.xyz
- __MACOSX/DFT Calculations/long-FOMe-X-F-xyz/._rev_frq_ts_FOMe-gamma-CD-pA_1_2.1285049.out.xyz
- DFT Calculations/long-FOMe-X-F-xyz/rev_frq_ts_FOMe-ipso-AO-pA_1_2.1286302.out.xyz
- __MACOSX/DFT Calculations/long-FOMe-X-F-xyz/._rev_frq_ts_FOMe-ipso-AO-pA_1_2.1286302.out.xyz
- DFT Calculations/long-FOMe-X-F-xyz/fwd_frq_ts_FOMe-gamma-CD-pA_1_2.1285048.out.xyz
- __MACOSX/DFT Calculations/long-FOMe-X-F-xyz/._fwd_frq_ts_FOMe-gamma-CD-pA_1_2.1285048.out.xyz
- DFT Calculations/long-FOMe-X-F-xyz/rev_frq_ts_FOMe-ipso-FG-pA_1_2.1285283.out.xyz
- __MACOSX/DFT Calculations/long-FOMe-X-F-xyz/._rev_frq_ts_FOMe-ipso-FG-pA_1_2.1285283.out.xyz
- DFT Calculations/long-FOMe-X-F-xyz/ts_FOMe-ipso-FG-pA_1_2.1284217.out.xyz
- __MACOSX/DFT Calculations/long-FOMe-X-F-xyz/._ts_FOMe-ipso-FG-pA_1_2.1284217.out.xyz
- DFT Calculations/long-FOMe-X-F-xyz/rev_frq_ts_FOMe-gamma-BC-pA_1_2.1304159.out.xyz
- __MACOSX/DFT Calculations/long-FOMe-X-F-xyz/._rev_frq_ts_FOMe-gamma-BC-pA_1_2.1304159.out.xyz
- DFT Calculations/long-FOMe-X-F-xyz/fwd_frq_ts_FOMe-gamma-BC-pA_1_2.1304158.out.xyz
- __MACOSX/DFT Calculations/long-FOMe-X-F-xyz/._fwd_frq_ts_FOMe-gamma-BC-pA_1_2.1304158.out.xyz
- DFT Calculations/long-FOMe-X-F-xyz/ts_FOMe-gamma-CD-pA_1_2.1284213.out.xyz
- __MACOSX/DFT Calculations/long-FOMe-X-F-xyz/._ts_FOMe-gamma-CD-pA_1_2.1284213.out.xyz
- DFT Calculations/long-FOMe-X-F-xyz/fwd_frq_ts_FOMe-gamma-AB-pA_1_2.1293354.out.xyz
- __MACOSX/DFT Calculations/long-FOMe-X-F-xyz/._fwd_frq_ts_FOMe-gamma-AB-pA_1_2.1293354.out.xyz
- DFT Calculations/long-FOMe-X-F-xyz/ts_FOMe-gamma-BC-pA_1_2.1303653.out.xyz
- __MACOSX/DFT Calculations/long-FOMe-X-F-xyz/._ts_FOMe-gamma-BC-pA_1_2.1303653.out.xyz
- DFT Calculations/long-FOMe-X-F-xyz/ts_FOMe-gamma-AB-pA_1_2.1282285.out.xyz
- __MACOSX/DFT Calculations/long-FOMe-X-F-xyz/._ts_FOMe-gamma-AB-pA_1_2.1282285.out.xyz
- DFT Calculations/long-FOMe-X-F-xyz/fwd_frq_ts_FOMe-ipso-FG-pA_1_2.1285284.out.xyz
- __MACOSX/DFT Calculations/long-FOMe-X-F-xyz/._fwd_frq_ts_FOMe-ipso-FG-pA_1_2.1285284.out.xyz
- DFT Calculations/long-FOMe-X-F-xyz/rev_frq_ts_FOMe-ipso-GH-pA_1_2.1285288.out.xyz
- __MACOSX/DFT Calculations/long-FOMe-X-F-xyz/._rev_frq_ts_FOMe-ipso-GH-pA_1_2.1285288.out.xyz
- DFT Calculations/long-FOMe-X-F-xyz/rev_frq_ts_FOMe-gamma-AB-pA_1_2.1283655.out.xyz
- __MACOSX/DFT Calculations/long-FOMe-X-F-xyz/._rev_frq_ts_FOMe-gamma-AB-pA_1_2.1283655.out.xyz
