# Supplementary material for: Cu-Promoted ipso-Hydroxylation of sp2 Bonds with Concomitant Aromatic 1,2-Rearrangement Involving a Cu-oxyl-hydroxo Species
Source: Inorg Chem. 2024 Oct 18;63(43):20675–88. doi: 10.1021/acs.inorgchem.4c03304 (PMC11523237; doi:10.1021/acs.inorgchem.4c03304)
Supplement: Supplementary file 2 — ic4c03304_si_002.zip [file ic4c03304_si_002.zip › DFT Calculations/long-FOMe-X-OMe-xyz/rev_frq_ts_FOMe-gamma-BC-pA_1_2.1304062.out.xyz]

  48
rev_frq_ts_FOMe-gamma-BC-pA_1_2.1304062.out        -6971.1123
C       0.000000    0.000000    5.053367
C      -1.063846    0.167243    4.188562
C      -1.029376   -0.292774    2.870851
C       0.099231   -1.189258    2.476978
C       1.278267   -1.171186    3.375797
C       1.198780   -0.637771    4.640417
C      -2.062233    0.056301    1.934934
N      -1.846834   -0.004861    0.643429
C      -2.926003    0.238452   -0.305849
C      -1.516431    1.432378   -1.978372
N      -0.388326    1.466121   -1.245057
C       0.481562    2.479100   -1.367422
C       0.249481    3.530545   -2.237437
C      -0.909704    3.517842   -3.004127
C      -1.797815    2.458414   -2.874356
Cu      0.000000    0.000000    0.000000
O       1.771960    0.000000   -0.505832
H      -3.997334   -1.490969    3.002549
O       0.337939   -1.446629    1.160159
H       1.376335    2.416106   -0.755169
H       0.971923    4.338361   -2.306195
H      -1.121613    4.327123   -3.698871
H      -2.710666    2.414502   -3.461779
H      -3.453757    1.170994   -0.074757
H      -1.914958   -0.664002   -1.985804
H       2.165972   -0.694994    0.045102
H      -3.029068    2.611957    2.069142
C       3.439055   -1.218719    5.178802
H      -6.806698    1.666575    3.865850
H      -0.373310   -2.149524    2.867605
H       2.152517   -1.701729    3.012417
H      -1.927786    0.730181    4.531238
H      -0.050587    0.396861    6.064309
O       2.187860   -0.631447    5.551986
H      -3.297512    0.346209   -2.406214
C      -2.431596    0.274718   -1.743949
H      -3.652004   -0.577349   -0.195522
H      -6.198630   -0.757829    3.880819
C      -3.378409    0.503018    2.469278
C      -3.711878    1.858644    2.454271
C      -4.942704    2.234722    2.965587
C      -5.851876    1.321820    3.477632
C      -5.502362   -0.024361    3.481520
C      -4.268791   -0.438368    2.987294
H       4.088972   -1.101681    6.046504
H       3.317959   -2.283778    4.947175
H       3.872652   -0.695880    4.317672
F      -5.264898    3.549311    2.965999
