# Supplementary material for: Cu-Promoted ipso-Hydroxylation of sp2 Bonds with Concomitant Aromatic 1,2-Rearrangement Involving a Cu-oxyl-hydroxo Species
Source: Inorg Chem. 2024 Oct 18;63(43):20675–88. doi: 10.1021/acs.inorgchem.4c03304 (PMC11523237; doi:10.1021/acs.inorgchem.4c03304)
Supplement: Supplementary file 2 — ic4c03304_si_002.zip [file ic4c03304_si_002.zip › DFT Calculations/long-FOMe-X-OMe-xyz/ts_FOMe-ipso-GH-pA_1_2.1281148.out.xyz]

  48
ts_FOMe-ipso-GH-pA_1_2.1281148.out        -6988.8966
C      -3.003313   -2.100804    2.209345
C      -2.078710   -1.152986    1.597977
C      -2.652027   -0.092532    0.729278
C      -4.064401    0.004943    0.618733
C      -4.864658   -0.927288    1.212840
C      -4.342724   -2.013796    1.983481
C      -1.003496   -0.609726    2.517674
N       0.000000    0.000000    2.001591
C       1.066595    0.651189    2.740867
C       2.658638    0.674648    0.774696
N       1.930051   -0.000000   -0.142363
C       2.538053   -0.759250   -1.067822
C       3.915977   -0.873051   -1.133866
C       4.683119   -0.189371   -0.198964
C       4.047258    0.587371    0.760676
Cu      0.000000    0.000000    0.000000
O      -0.562264   -1.853704   -0.573653
H      -3.081916    0.326991    3.927479
O      -1.869405    0.629651    0.034793
H       1.882213   -1.288592   -1.753824
H       4.368642   -1.494780   -1.900521
H       5.768021   -0.262590   -0.212146
H       4.620516    1.132419    1.505391
H       0.590692   -1.888474    4.335483
H       0.183657   -2.094326    6.781412
H      -1.237848   -1.822992   -1.267487
H       1.693402   -0.105658    3.226515
H       0.646893    1.287765    3.529597
H       2.651415    2.048309    2.396654
H      -4.481466    0.808988    0.017735
H      -5.945695   -0.866066    1.098557
H      -1.450205   -1.710325    0.703178
H      -2.577959   -2.872110    2.842093
H      -5.735873   -4.477702    3.580371
F      -1.860143   -1.082361    8.014400
C       1.926279    1.490482    1.798426
H      -3.451046    0.154819    6.382257
H       1.288802    2.228532    1.293214
C      -1.209408   -0.750888    3.973790
C      -0.289360   -1.428158    4.777073
C      -0.510027   -1.554741    6.142517
C      -1.645709   -0.973138    6.683307
C      -2.575223   -0.287460    5.915245
C      -2.358123   -0.195282    4.548959
O      -5.286753   -2.860166    2.460149
H      -4.147374   -4.584975    2.763136
C      -4.839334   -3.923254    3.300013
H      -4.349650   -3.532022    4.201623
