# Supplementary material for: Cu-Promoted ipso-Hydroxylation of sp2 Bonds with Concomitant Aromatic 1,2-Rearrangement Involving a Cu-oxyl-hydroxo Species
Source: Inorg Chem. 2024 Oct 18;63(43):20675–88. doi: 10.1021/acs.inorgchem.4c03304 (PMC11523237; doi:10.1021/acs.inorgchem.4c03304)
Supplement: Supplementary file 2 — ic4c03304_si_002.zip [file ic4c03304_si_002.zip › DFT Calculations/long-FOMe-X-OMe-xyz/ts_FOMe-ipso-FG-pA_1_2.1281144.out.xyz]

  48
ts_FOMe-ipso-FG-pA_1_2.1281144.out        -6973.4613
C      -2.341291   -3.204456    2.302184
C      -1.744310   -2.295887    1.469281
C      -2.240954   -0.933460    1.309882
C      -3.498460   -0.641414    1.978302
C      -4.097483   -1.550151    2.790766
C      -3.511678   -2.831829    2.994296
C      -0.978407   -0.513100    2.660242
N       0.000000    0.000000    2.061898
C       1.117814    0.593940    2.809465
C       2.747216    0.582320    0.893619
N       2.003404    0.000000   -0.068133
C       2.596701   -0.752866   -1.007546
C       3.963362   -0.977628   -1.020499
C       4.741060   -0.399609   -0.024763
C       4.125520    0.390982    0.936383
Cu      0.000000    0.000000    0.000000
O      -0.163786    0.023742   -1.875977
H      -2.333516    1.198135    4.196407
O      -1.918406   -0.209324    0.261992
H       1.932610   -1.168584   -1.760660
H       4.400232   -1.597451   -1.798124
H       5.816500   -0.559235    0.002751
H       4.705263    0.866085    1.723189
H      -0.233944   -2.566748    4.260522
H      -0.731268   -2.790645    6.693497
H      -1.108445   -0.117156   -2.037766
H      -2.618957   -4.847184    4.561685
H      -4.312111   -5.331698    4.890461
H      -3.633646   -5.541452    3.246811
H      -3.935669    0.339022    1.804992
H      -5.029460   -1.325952    3.303584
H      -0.854116   -2.568331    0.905189
H      -1.911124   -4.192567    2.420966
O      -4.142899   -3.606230    3.855221
F      -2.047174   -1.041518    8.080154
C       2.028442    1.412796    1.908792
H      -2.785774    0.978808    6.634685
C      -3.629930   -4.920638    4.147453
C      -1.251328   -0.669468    4.072011
C      -0.798923   -1.794396    4.774476
C      -1.067636   -1.924568    6.130109
C      -1.780504   -0.918076    6.762330
C      -2.233318    0.213436    6.096664
C      -1.973943    0.329104    4.741621
H       1.677726   -0.224841    3.278635
H       0.717921    1.223778    3.611017
H       2.755853    1.925319    2.544161
H       1.438191    2.187381    1.402436
