# Supplementary material for: Cu-Promoted ipso-Hydroxylation of sp2 Bonds with Concomitant Aromatic 1,2-Rearrangement Involving a Cu-oxyl-hydroxo Species
Source: Inorg Chem. 2024 Oct 18;63(43):20675–88. doi: 10.1021/acs.inorgchem.4c03304 (PMC11523237; doi:10.1021/acs.inorgchem.4c03304)
Supplement: Supplementary file 2 — ic4c03304_si_002.zip [file ic4c03304_si_002.zip › DFT Calculations/long-FOMe-X-OMe-xyz/ts_FOMe-gamma-mixOB-pA_1_2.1285463.out.xyz]

  48
ts_FOMe-ipsgamma-AF-pA_1_2.1285463.out        -6946.5838
C      -0.518069   -3.799519   -0.055469
C      -0.166032   -2.982460    1.019677
C      -1.034949   -2.015882    1.491525
C      -2.295448   -1.814101    0.842557
C      -2.658309   -2.679725   -0.209915
C      -1.764865   -3.635878   -0.685029
C      -0.588927   -1.015817    2.496470
N       0.000000   -0.000000    1.947288
C       0.700409    1.073428    2.631761
C       2.569270    0.793367    0.963443
N       1.941312   -0.000000    0.076299
C       2.617753   -0.889571   -0.663243
C       3.986606   -1.042348   -0.527832
C       4.657334   -0.246751    0.393568
C       3.944014    0.682613    1.139216
Cu      0.000000    0.000000    0.000000
O       0.012354   -0.025652   -1.809435
H      -0.855321    0.815589    4.582626
O      -1.796871   -0.140707   -0.066972
H       2.029775   -1.469132   -1.369544
H       4.506170   -1.777109   -1.135355
H       5.731507   -0.346855    0.528657
H       4.441426    1.328649    1.856898
H      -1.006546   -3.391858    3.609546
H      -1.468988   -3.906785    5.985804
H      -0.922435   -0.215834   -2.002721
H      -1.076328   -6.137180   -1.523520
H      -1.827589   -5.806350   -3.110669
H      -0.359167   -4.912623   -2.625046
H      -3.074708   -1.267459    1.366474
H      -3.631602   -2.575161   -0.681601
H       0.813329   -3.102015    1.477767
H       0.187348   -4.549026   -0.397544
O      -2.176005   -4.368992   -1.740329
F      -1.656007   -2.118482    7.854336
C       1.708671    1.759097    1.708144
H      -1.321919    0.278115    6.932062
C      -1.293764   -5.362980   -2.269021
C      -0.843983   -1.254123    3.912388
C      -1.055506   -2.582268    4.331239
C      -1.316810   -2.883196    5.655298
C      -1.393503   -1.837599    6.564123
C      -1.226355   -0.511208    6.191727
C      -0.946263   -0.225090    4.867297
H       1.209185    0.664461    3.512917
H      -0.020168    1.829004    2.963469
H       2.324228    2.430015    2.311616
H       1.171286    2.382091    0.981176
