# Supplementary material for: Cu-Promoted ipso-Hydroxylation of sp2 Bonds with Concomitant Aromatic 1,2-Rearrangement Involving a Cu-oxyl-hydroxo Species
Source: Inorg Chem. 2024 Oct 18;63(43):20675–88. doi: 10.1021/acs.inorgchem.4c03304 (PMC11523237; doi:10.1021/acs.inorgchem.4c03304)
Supplement: Supplementary file 2 — ic4c03304_si_002.zip [file ic4c03304_si_002.zip › DFT Calculations/long-FOMe-X-OMe-xyz/fwd_frq_ts_FOMe-ipso-GH-pA_1_2.1282767.out.xyz]

  48
fwd_frq_ts_FOMe-ipso-GH-pA_1_2.1282767.out        -7030.7700
C       0.000000    0.000000    4.658200
C       0.020805    0.078222    3.242872
C      -1.211332    0.304539    2.552449
C      -2.381301    0.501485    3.330829
C      -2.367794    0.413003    4.700156
C      -1.163219    0.150100    5.381783
C       1.300927   -0.029416    2.579258
N       1.474236   -0.000000    1.281735
C       2.830832   -0.108586    0.737739
C       2.238555   -0.869505   -1.587610
N       0.907590   -1.000784   -1.428941
C       0.234311   -1.927762   -2.130111
C       0.867043   -2.779448   -3.019227
C       2.242601   -2.663820   -3.184691
C       2.931964   -1.697649   -2.464683
Cu      0.000000    0.000000    0.000000
O      -1.336981    0.929075   -1.429881
H       2.685416    1.972851    3.754847
O      -1.346601    0.340723    1.255358
H      -0.838919   -1.977490   -1.962423
H       0.286823   -3.518241   -3.564039
H       2.774278   -3.320411   -3.869476
H       4.006360   -1.578237   -2.574088
H       2.560992   -2.307969    3.357338
H       4.552008   -2.498555    4.846384
H      -0.922782    1.444609   -2.137768
H       3.233050   -1.110040    0.939124
H       3.482222    0.605288    1.253375
H       3.960321    0.245649   -1.033144
H      -3.308470    0.694546    2.796040
H      -3.283991    0.543329    5.273355
H      -1.911716    1.553621   -0.960887
H       0.932868   -0.177492    5.175799
H      -0.336761   -0.192428    8.516746
F       5.782247   -0.477825    5.911570
C       2.904962    0.177114   -0.756426
H       4.684745    1.773732    5.232997
H       2.452416    1.156083   -0.965882
C       2.504470   -0.153939    3.453826
C       3.028226   -1.410783    3.757537
C       4.135793   -1.528112    4.589469
C       4.703551   -0.370703    5.097177
C       4.210799    0.892124    4.809715
C       3.099290    0.992908    3.982115
O      -1.249618    0.077384    6.738956
H       0.390670   -1.140107    7.187626
C      -0.049374   -0.172508    7.464139
H       0.687689    0.625824    7.302686
