# Supplementary material for: Cu-Promoted ipso-Hydroxylation of sp2 Bonds with Concomitant Aromatic 1,2-Rearrangement Involving a Cu-oxyl-hydroxo Species
Source: Inorg Chem. 2024 Oct 18;63(43):20675–88. doi: 10.1021/acs.inorgchem.4c03304 (PMC11523237; doi:10.1021/acs.inorgchem.4c03304)
Supplement: Supplementary file 2 — ic4c03304_si_002.zip [file ic4c03304_si_002.zip › DFT Calculations/long-FOMe-X-OMe-xyz/fwd_frq_ts_FOMe-gamma-BC-pA_1_2.1303891.out.xyz]

  48
fwd_frq_ts_FOMe-gamma-BC-pA_1_2.1303891.out        -7013.4716
C       0.000000   -0.000000    5.481069
C      -0.962110    0.191024    4.492497
C      -0.817228   -0.145349    3.140099
C       0.419260   -0.734478    2.739078
C       1.448609   -1.071325    3.780381
C       1.193865   -0.610135    5.159938
C      -1.917376    0.047228    2.209449
N      -1.773378    0.014388    0.914389
C      -2.973739    0.068987    0.072286
C      -1.902074    0.737440   -2.096017
N      -0.679989    1.010475   -1.604612
C       0.082589    1.951356   -2.178341
C      -0.348601    2.676249   -3.277433
C      -1.608691    2.407120   -3.798624
C      -2.391459    1.427732   -3.201718
Cu      0.000000    0.000000    0.000000
O       1.743731    0.000000   -0.720989
H      -3.495572   -1.841643    3.327851
O       0.735891   -1.028035    1.560472
H       1.063610    2.096387   -1.734540
H       0.298399    3.432514   -3.712533
H      -1.979236    2.954158   -4.662628
H      -3.380287    1.190371   -3.584797
H      -3.404123    1.077715    0.106763
H      -2.167440   -1.268048   -1.415769
H       2.283513   -0.478329   -0.074944
H      -3.344405    2.373619    2.412516
C       3.360102   -1.394720    5.810954
H      -6.844214    0.715101    4.253434
H       1.558199   -2.167703    3.784398
H       2.416426   -0.698969    3.419441
H      -1.894563    0.659041    4.800098
H      -0.184542    0.325355    6.500336
O       2.090161   -0.779807    6.108575
H      -3.654632   -0.446383   -1.881843
C      -2.695081   -0.305176   -1.377237
H      -3.731285   -0.613553    0.473343
H      -5.783348   -1.549182    4.239537
C      -3.273742    0.236502    2.803241
C      -3.860642    1.502267    2.807466
C      -5.132478    1.632930    3.339646
C      -5.845303    0.561453    3.853590
C      -5.244375   -0.692812    3.841439
C      -3.961011   -0.859033    3.329426
H       3.888328   -1.427116    6.762809
H       3.216351   -2.407985    5.424298
H       3.918022   -0.785847    5.092757
F      -5.701300    2.862962    3.353210
