# Supplementary material for: Cu-Promoted ipso-Hydroxylation of sp2 Bonds with Concomitant Aromatic 1,2-Rearrangement Involving a Cu-oxyl-hydroxo Species
Source: Inorg Chem. 2024 Oct 18;63(43):20675–88. doi: 10.1021/acs.inorgchem.4c03304 (PMC11523237; doi:10.1021/acs.inorgchem.4c03304)
Supplement: Supplementary file 2 — ic4c03304_si_002.zip [file ic4c03304_si_002.zip › DFT Calculations/long-FOMe-X-OMe-xyz/ts_FOMe-ipso-OF-pA_1_2.1285645.out.xyz]

  48
ts_FOMe-ipso-preFF-pA_1_2.1285645.out        -6952.6872
C      -1.683916   -3.673327    0.505174
C      -1.052917   -2.594588    1.073367
C      -1.785733   -1.527750    1.669141
C      -3.195355   -1.681765    1.794601
C      -3.831858   -2.739040    1.204253
C      -3.088236   -3.740279    0.533974
C      -1.023812   -0.570587    2.499667
N       0.000000    0.000000    1.945446
C       1.031989    0.717654    2.688840
C       2.679176    0.691519    0.801919
N       1.947312    0.000000   -0.090791
C       2.538826   -0.792754   -0.997416
C       3.913313   -0.946025   -1.038720
C       4.688929   -0.249765   -0.119836
C       4.065727    0.579160    0.802638
Cu      0.000000    0.000000    0.000000
O      -0.136784    0.035610   -1.811250
H      -1.557845    1.789110    3.737662
O      -1.765601   -0.193964    0.081646
H       1.875543   -1.295684   -1.695083
H       4.356119   -1.604256   -1.780059
H       5.771554   -0.350365   -0.121463
H       4.642724    1.144250    1.528969
H      -1.510062   -2.479195    4.336920
H      -2.269493   -2.147944    6.684718
H      -1.074062   -0.180037   -1.954243
H      -2.480092   -6.335934   -0.051164
H      -3.922096   -6.413516   -1.107583
H      -2.548259   -5.359219   -1.559324
H      -3.767883   -0.919506    2.316184
H      -4.913878   -2.835847    1.243378
H       0.034091   -2.560626    1.091521
H      -1.092971   -4.464282    0.056623
O      -3.804674   -4.719265   -0.016261
F      -2.743301    0.167153    7.749945
C       1.932545    1.538881    1.777606
H      -2.345314    2.100821    6.072134
C      -3.129669   -5.769348   -0.726735
C      -1.441467   -0.366009    3.892644
C      -1.676549   -1.474074    4.716570
C      -2.100490   -1.301070    6.025467
C      -2.319462   -0.009519    6.480729
C      -2.133499    1.109453    5.681200
C      -1.682616    0.924181    4.384294
H       2.638937    2.089353    2.403427
H       1.331003    2.281930    1.237257
H       1.628645   -0.029422    3.229275
H       0.589470    1.384447    3.430293
