# Supplementary material for: Cu-Promoted ipso-Hydroxylation of sp2 Bonds with Concomitant Aromatic 1,2-Rearrangement Involving a Cu-oxyl-hydroxo Species
Source: Inorg Chem. 2024 Oct 18;63(43):20675–88. doi: 10.1021/acs.inorgchem.4c03304 (PMC11523237; doi:10.1021/acs.inorgchem.4c03304)
Supplement: Supplementary file 2 — ic4c03304_si_002.zip [file ic4c03304_si_002.zip › DFT Calculations/long-FOMe-X-OMe-xyz/rev_frq_ts_FOMe-ipso-OF-pA_1_2.1286011.out.xyz]

  48
rev_frq_ts_FOMe-ipso-preFF-pA_1_2.1286011.out        -6953.1635
C       0.000000    0.000000    3.891485
C      -0.838825    0.204046    2.812972
C      -1.610071   -0.840323    2.280626
C      -1.558008   -2.104801    2.893828
C      -0.702753   -2.328068    3.949442
C       0.092703   -1.281976    4.454736
C      -2.483441   -0.563510    1.129348
N      -1.933270   -0.013065    0.087679
C      -2.656681    0.596110   -1.020487
C      -0.984078    2.493317   -0.951360
N      -0.058497    1.930604   -0.152644
C       0.735592    2.676010    0.628710
C       0.614006    4.053392    0.667224
C      -0.351198    4.659182   -0.129046
C      -1.149123    3.873862   -0.950086
Cu      0.000000    0.000000    0.000000
O       1.815922   -0.000000   -0.080074
H      -4.134530   -1.698597   -0.750153
O       0.057941   -1.747402    0.192751
H       1.470188    2.136136    1.219801
H       1.264832    4.629377    1.317851
H      -0.478760    5.738658   -0.114174
H      -1.899769    4.318310   -1.597104
H      -4.013453   -0.209448    3.296001
H      -6.427155   -0.750854    3.553514
H       2.056072   -0.888022    0.235670
H       1.128225    0.227391    6.474800
H       2.297071   -1.077145    6.834814
H       2.418906   -0.180310    5.292628
H      -2.169890   -2.916691    2.508669
H      -0.625478   -3.311164    4.407180
H      -0.940530    1.205798    2.403821
H       0.562855    0.834361    4.295801
O       0.892827   -1.597853    5.482466
F      -7.884867   -1.818047    1.696158
C      -1.770498    1.560621   -1.809951
H      -6.527624   -2.258425   -0.465310
C       1.731077   -0.581054    6.045916
C      -3.910983   -0.878991    1.242960
C      -4.562127   -0.644874    2.465233
C      -5.905417   -0.943061    2.620137
C      -6.580534   -1.511428    1.549233
C      -5.964976   -1.788813    0.336705
C      -4.628746   -1.458291    0.185722
H      -2.407783    2.123282   -2.495809
H      -1.068419    0.983659   -2.426403
H      -3.536029    1.116611   -0.623530
H      -2.998000   -0.175001   -1.717193
