# Supplementary material for: Cu-Promoted ipso-Hydroxylation of sp2 Bonds with Concomitant Aromatic 1,2-Rearrangement Involving a Cu-oxyl-hydroxo Species
Source: Inorg Chem. 2024 Oct 18;63(43):20675–88. doi: 10.1021/acs.inorgchem.4c03304 (PMC11523237; doi:10.1021/acs.inorgchem.4c03304)
Supplement: Supplementary file 2 — ic4c03304_si_002.zip [file ic4c03304_si_002.zip › DFT Calculations/long-FOMe-X-OMe-xyz/fwd_frq_ts_FOMe-ipso-FG-pA_1_2.1282761.out.xyz]

  48
rev_frq_ts_FOMe-ipso-FG-pA_1_2.1282761.out        -6998.3223
C       0.000000    0.000000    4.483032
C      -0.049455   -0.175656    3.013038
C       0.630996   -1.410975    2.448186
C       1.070991   -2.417465    3.361365
C       1.001074   -2.200468    4.699530
C       0.490123   -0.979643    5.276015
C      -1.472665   -0.209042    2.445203
N      -1.611967   -0.040618    1.183464
C      -2.944664   -0.032687    0.573747
C      -2.161460    1.477856   -1.288902
N      -0.834264    1.501067   -1.063601
C      -0.112452    2.585842   -1.372824
C      -0.693866    3.721264   -1.914167
C      -2.065967    3.723612   -2.135895
C      -2.804719    2.589282   -1.825001
Cu      0.000000    0.000000    0.000000
O       1.567251    0.000000   -1.007704
H      -2.550715   -2.631010    2.748824
O       0.758394   -1.531306    1.211139
H       0.954769    2.517116   -1.177377
H      -0.076735    4.582914   -2.151475
H      -2.558041    4.600099   -2.551094
H      -3.877108    2.554688   -1.997536
H      -2.847441    1.429622    4.159965
H      -4.667656    0.744972    5.716271
H       2.130472   -0.701831   -0.649507
H      -1.028060    0.319175    7.051401
H       0.167613    0.011205    8.349117
H       0.588387    1.097494    6.989996
H       1.489899   -3.332698    2.951680
H       1.356457   -2.962248    5.391686
H       0.453866    0.681694    2.537944
H      -0.389147    0.928982    4.882316
O       0.564934   -0.958290    6.623207
F      -5.569626   -1.675809    5.939157
C      -2.879828    0.216717   -0.927814
H      -4.359927   -3.303056    4.320929
C       0.038028    0.194249    7.281951
C      -2.582857   -0.556873    3.356107
C      -3.174210    0.393144    4.190353
C      -4.190654    0.021334    5.060969
C      -4.586975   -1.306816    5.085076
C      -4.018796   -2.272625    4.269661
C      -3.011593   -1.886881    3.395085
H      -3.546648    0.742393    1.062856
H      -3.440541   -0.992424    0.755304
H      -3.903977    0.247958   -1.308797
H      -2.380546   -0.629981   -1.417387
