# Supplementary material for: Cu-Promoted ipso-Hydroxylation of sp2 Bonds with Concomitant Aromatic 1,2-Rearrangement Involving a Cu-oxyl-hydroxo Species
Source: Inorg Chem. 2024 Oct 18;63(43):20675–88. doi: 10.1021/acs.inorgchem.4c03304 (PMC11523237; doi:10.1021/acs.inorgchem.4c03304)
Supplement: Supplementary file 2 — ic4c03304_si_002.zip [file ic4c03304_si_002.zip › DFT Calculations/long-FOMe-X-OMe-xyz/fwd_frq_ts_FOMe-ipso-OF-pA_1_2.1286010.out.xyz]

  48
fwd_frq_ts_FOMe-ipso-preFF-pA_1_2.1286010.out        -6976.7771
C       0.000000    0.000000    4.671745
C      -0.368173    0.118681    3.375158
C      -0.635623   -1.049436    2.475925
C      -0.571411   -2.356487    3.188533
C      -0.206004   -2.464600    4.485368
C       0.080350   -1.296621    5.252696
C      -1.982772   -0.812471    1.769475
N      -1.866098   -0.215812    0.641542
C      -3.006791    0.209621   -0.158920
C      -1.706988    1.353484   -1.986971
N      -0.477341    1.313788   -1.436317
C       0.411302    2.280726   -1.714730
C       0.108831    3.345570   -2.546362
C      -1.159448    3.409920   -3.109273
C      -2.070797    2.401484   -2.828979
Cu      0.000000    0.000000    0.000000
O       1.803205    0.000000   -0.488777
H      -3.659280   -2.693662    0.823423
O       0.402299   -1.063693    1.526891
H       1.385498    2.168458   -1.247137
H       0.858632    4.107583   -2.738352
H      -1.437746    4.235664   -3.760004
H      -3.069338    2.416578   -3.257092
H      -3.056685    0.004522    4.130807
H      -5.107697   -0.885857    5.217308
H       2.241374   -0.503990    0.213198
H      -0.056678    0.252812    7.481525
H       1.038905   -0.892592    8.317300
H       1.665233    0.108759    6.970041
H      -0.759797   -3.243014    2.586775
H      -0.095129   -3.431654    4.969053
H      -0.402556    1.096242    2.897400
H       0.270420    0.879503    5.246114
O       0.446353   -1.518612    6.490785
F      -6.606297   -2.748208    4.213784
C      -2.663405    0.256902   -1.642432
H      -5.704734   -3.576120    1.926512
C       0.795326   -0.422419    7.365758
C      -3.228982   -1.272458    2.395832
C      -3.629966   -0.778440    3.641199
C      -4.774593   -1.267137    4.256005
C      -5.494281   -2.263748    3.615645
C      -5.117451   -2.787054    2.388364
C      -3.979063   -2.281634    1.777785
H      -3.591458    0.399892   -2.201737
H      -2.246948   -0.711474   -1.949329
H      -3.290501    1.210999    0.191960
H      -3.867035   -0.445438   -0.004075
