# Supplementary material for: Cu-Promoted ipso-Hydroxylation of sp2 Bonds with Concomitant Aromatic 1,2-Rearrangement Involving a Cu-oxyl-hydroxo Species
Source: Inorg Chem. 2024 Oct 18;63(43):20675–88. doi: 10.1021/acs.inorgchem.4c03304 (PMC11523237; doi:10.1021/acs.inorgchem.4c03304)
Supplement: Supplementary file 2 — ic4c03304_si_002.zip [file ic4c03304_si_002.zip › DFT Calculations/long-FOMe-X-OMe-xyz/rev_frq_ts_FOMe-ipso-FG-pA_1_2.1282760.out.xyz]

  48
fwd_frq_ts_FOMe-ipso-FG-pA_1_2.1282760.out        -6977.5146
C       0.000000    0.000000    4.757753
C      -0.360221    0.160527    3.462395
C      -0.623558   -0.978062    2.526789
C      -0.562142   -2.308070    3.197900
C      -0.207855   -2.457028    4.493267
C       0.071134   -1.313295    5.299593
C      -1.967506   -0.730358    1.819852
N      -1.846756   -0.144347    0.685713
C      -2.976682    0.291754   -0.119307
C      -1.727335    0.985559   -2.195387
N      -0.500091    1.051310   -1.640279
C       0.411794    1.900206   -2.140526
C       0.142137    2.730241   -3.215173
C      -1.118251    2.677222   -3.796006
C      -2.056867    1.795448   -3.279608
Cu      0.000000    0.000000    0.000000
O       1.808698    0.000000   -0.470756
H      -3.684262   -2.552843    0.841618
O       0.423787   -0.956106    1.588911
H       1.380822    1.885815   -1.650091
H       0.911999    3.403969   -3.580030
H      -1.370419    3.315864   -4.639371
H      -3.053133    1.727346   -3.707696
H      -3.010735    0.047078    4.213144
H      -5.063337   -0.841176    5.295478
H       2.248610   -0.437868    0.273327
H      -0.092453    0.161683    7.577479
H       0.992856   -1.011634    8.387673
H       1.635417    0.033874    7.082408
H      -0.744920   -3.174797    2.566201
H      -0.100528   -3.438859    4.947217
H      -0.387247    1.151716    3.013650
H       0.270114    0.860490    5.360405
O       0.421837   -1.575967    6.534721
F      -6.598973   -2.654151    4.258233
C      -2.728115    0.044061   -1.602391
H      -5.731799   -3.434793    1.941263
C       0.760695   -0.509982    7.449414
C      -3.215892   -1.181886    2.447258
C      -3.598569   -0.715292    3.709028
C      -4.744714   -1.202450    4.321573
C      -5.485409   -2.171167    3.662482
C      -5.128226   -2.667231    2.418041
C      -3.988362   -2.162447    1.810086
H      -3.096584    1.368373    0.061306
H      -3.902489   -0.198306    0.190025
H      -3.677773    0.155240   -2.131786
H      -2.400071   -0.993860   -1.749067
