# Supplementary material for: Cu-Promoted ipso-Hydroxylation of sp2 Bonds with Concomitant Aromatic 1,2-Rearrangement Involving a Cu-oxyl-hydroxo Species
Source: Inorg Chem. 2024 Oct 18;63(43):20675–88. doi: 10.1021/acs.inorgchem.4c03304 (PMC11523237; doi:10.1021/acs.inorgchem.4c03304)
Supplement: Supplementary file 2 — ic4c03304_si_002.zip [file ic4c03304_si_002.zip › DFT Calculations/long-FOMe-X-OMe-xyz/ts_FOMe-gamma-BC-pA_1_2.1304844.out.xyz]

  48
ts_FOMe-gamma-BC-pA_1_2.1304844.out        -6970.8553
C      -3.343125   -3.446293    1.882082
C      -2.369624   -2.704977    2.526103
C      -1.849825   -1.519555    2.002057
C      -2.452039   -0.986366    0.768836
C      -3.440574   -1.836700    0.090094
C      -3.887784   -3.025283    0.654182
C      -0.756259   -0.827970    2.659593
N       0.000000    0.000000    1.993677
C       1.033401    0.762027    2.691197
C       2.672331    0.781543    0.805047
N       1.985048   -0.000000   -0.048204
C       2.631078   -0.794817   -0.912422
C       4.014206   -0.856589   -0.953246
C       4.741785   -0.062172   -0.074793
C       4.063561    0.766206    0.809778
Cu      0.000000    0.000000    0.000000
O      -0.105057   -0.086300   -1.862897
H      -2.232719    0.076698    4.726479
O      -1.938031    0.035939    0.102490
H       2.001772   -1.374877   -1.581881
H       4.503106   -1.516816   -1.663599
H       5.829024   -0.085345   -0.078580
H       4.601372    1.404131    1.505808
H       1.696963    0.096949    3.255244
H       1.204866    2.285331    1.172539
H      -1.056800   -0.129586   -2.041046
H       1.214889   -2.327173    3.793867
C      -5.335403   -3.468988   -1.185632
F       0.136162   -1.696818    8.113121
H      -3.445104   -0.627673    1.297178
H      -3.851304   -1.421308   -0.824439
H      -1.969560   -3.081377    3.463664
H      -3.708173   -4.370038    2.323511
O      -4.797234   -3.830549    0.094487
H       2.524132    2.248098    2.341839
C       1.862520    1.616339    1.743806
H       0.537461    1.410144    3.425067
H      -1.817349   -0.283230    7.158264
C      -0.527502   -1.089988    4.104852
C       0.550114   -1.873564    4.525822
C       0.774977   -2.090023    5.878993
C      -0.085718   -1.500622    6.792056
C      -1.165760   -0.722328    6.407564
C      -1.387744   -0.526847    5.049949
H      -6.024205   -4.272612   -1.446318
H      -5.878392   -2.519042   -1.125793
H      -4.538511   -3.405085   -1.935453
H       1.602433   -2.702938    6.226205
