# Supplementary material for: Cu-Promoted ipso-Hydroxylation of sp2 Bonds with Concomitant Aromatic 1,2-Rearrangement Involving a Cu-oxyl-hydroxo Species
Source: Inorg Chem. 2024 Oct 18;63(43):20675–88. doi: 10.1021/acs.inorgchem.4c03304 (PMC11523237; doi:10.1021/acs.inorgchem.4c03304)
Supplement: Supplementary file 2 — ic4c03304_si_002.zip [file ic4c03304_si_002.zip › DFT Calculations/long-FOMe-X-OMe-xyz/fwd_frq_ts_FOMe-ipso-AO-pA_1_2.1282199.out.xyz]

  48
rev_frq_ts_FOMe-ipso-AF-pA_1_2.1282199.out        -6953.0980
C       0.000000    0.000000    3.874912
C       0.233673    0.838975    2.802502
C      -0.788779    1.633649    2.262379
C      -2.060293    1.607107    2.862556
C      -2.313003    0.752365    3.911957
C      -1.289910   -0.068374    4.423532
C      -0.480344    2.504171    1.115096
N       0.045374    1.933758    0.071693
C       0.670150    2.630290   -1.044007
C       2.520009    0.905440   -0.964557
N       1.931483    0.000000   -0.161327
C       2.654906   -0.811408    0.623044
C       4.035398   -0.729928    0.658979
C       4.667734    0.213950   -0.141992
C       3.904618    1.031152   -0.965093
Cu      0.000000    0.000000    0.000000
O      -0.053811   -1.815621   -0.059277
H      -1.486927    4.243924   -0.768648
O      -1.747636   -0.004257    0.207390
H       2.094549   -1.527064    1.218289
H       4.593507   -1.394647    1.311156
H       5.750514    0.310341   -0.128821
H       4.369698    1.765920   -1.615838
H      -0.121139    3.978505    3.315172
H      -0.549951    6.409340    3.602174
H      -0.949122   -2.022042    0.259895
H       0.176178   -1.153957    6.449151
H      -1.158395   -2.294835    6.787976
H      -0.250500   -2.425416    5.252977
H      -2.854318    2.238442    2.471670
H      -3.302516    0.693966    4.358488
H       1.241402    0.920345    2.403590
H       0.817368   -0.582917    4.285395
O      -1.633918   -0.868516    5.442139
F      -1.487173    7.951343    1.742390
C       1.609531    1.712282   -1.827662
H      -1.932449    6.654501   -0.455274
C      -0.642060   -1.734390    6.008181
C      -0.735464    3.942044    1.242004
C      -0.505234    4.561081    2.482260
C      -0.741062    5.914417    2.654081
C      -1.243444    6.635757    1.580458
C      -1.515506    6.055461    0.349445
C      -1.248002    4.707077    0.182976
H       1.213179    3.501057   -0.658253
H      -0.095019    2.982600   -1.741928
H       2.189116    2.328867   -2.518397
H       1.013228    1.021769   -2.438800
