# Supplementary material for: Cu-Promoted ipso-Hydroxylation of sp2 Bonds with Concomitant Aromatic 1,2-Rearrangement Involving a Cu-oxyl-hydroxo Species
Source: Inorg Chem. 2024 Oct 18;63(43):20675–88. doi: 10.1021/acs.inorgchem.4c03304 (PMC11523237; doi:10.1021/acs.inorgchem.4c03304)
Supplement: Supplementary file 2 — ic4c03304_si_002.zip [file ic4c03304_si_002.zip › DFT Calculations/long-FOMe-X-OMe-xyz/ts_FOMe-gamma-AB-pA_1_2.1281136.out.xyz]

  48
ts_FOMe-gamma-AB-pA_1_2.1281136.out        -6940.4481
C      -3.654732   -3.000516    1.722626
C      -2.483673   -2.520176    2.290779
C      -2.084988   -1.195576    2.113061
C      -2.931544   -0.320974    1.392573
C      -4.131143   -0.787737    0.863253
C      -4.484683   -2.135653    0.994351
C      -0.821634   -0.731551    2.684480
N       0.000000   -0.000000    1.989617
C       1.143876    0.634966    2.661082
C       2.707111    0.713446    0.716030
N       1.952638    0.000000   -0.140098
C       2.529522   -0.769872   -1.076157
C       3.904896   -0.877282   -1.186752
C       4.700108   -0.157120   -0.302562
C       4.095073    0.648047    0.653604
Cu      0.000000    0.000000    0.000000
O      -0.518219    0.034071   -1.839739
H      -2.309014   -0.071707    4.811517
O      -1.746284   -0.217604   -0.459866
H       1.858610   -1.303786   -1.744800
H       4.335618   -1.516577   -1.951635
H       5.784300   -0.221590   -0.357186
H       4.688819    1.226201    1.356079
H       1.803368   -0.120281    3.099298
H       1.314233    2.245873    1.230672
H      -0.831334    0.935785   -2.032123
H      -6.231296   -4.135770    1.581879
H      -7.007155   -3.926928   -0.014805
H      -5.333497   -4.547128    0.081868
H      -2.728205    0.745355    1.400415
H      -4.800801   -0.110722    0.338909
H      -1.853907   -3.202242    2.856847
H      -3.916252   -4.045136    1.854184
O      -5.642332   -2.504508    0.411963
H       2.673607    2.084873    2.342074
C       1.965202    1.517557    1.732988
H       0.754080    1.243068    3.485800
C      -6.065299   -3.865864    0.532115
C      -0.562614   -1.113515    4.091757
C       0.518693   -1.929508    4.439605
C       0.713621   -2.312795    5.758998
C      -0.172226   -1.846119    6.718889
C      -1.253914   -1.036511    6.409635
C      -1.455086   -0.688702    5.081245
H       1.197095   -2.296845    3.672989
H       1.534782   -2.964165    6.045454
F       0.022188   -2.204777    8.008532
H      -1.926999   -0.699507    7.193300
