# Supplementary material for: Cu-Promoted ipso-Hydroxylation of sp2 Bonds with Concomitant Aromatic 1,2-Rearrangement Involving a Cu-oxyl-hydroxo Species
Source: Inorg Chem. 2024 Oct 18;63(43):20675–88. doi: 10.1021/acs.inorgchem.4c03304 (PMC11523237; doi:10.1021/acs.inorgchem.4c03304)
Supplement: Supplementary file 2 — ic4c03304_si_002.zip [file ic4c03304_si_002.zip › DFT Calculations/long-FOMe-X-OMe-xyz/rev_frq_ts_FOMe-ipso-GH-pA_1_2.1282768.out.xyz]

  48
rev_frq_ts_FOMe-ipso-GH-pA_1_2.1282768.out        -6999.5425
C       0.000000   -0.000000    4.489870
C      -0.062892   -0.173701    3.019698
C       0.586134   -1.419916    2.447310
C       1.090421   -2.400743    3.355286
C       1.075722   -2.165033    4.691996
C       0.546532   -0.955715    5.274690
C      -1.481388   -0.087329    2.452604
N      -1.612050    0.116346    1.192611
C      -2.944805    0.185889    0.587182
C      -2.144643    1.214118   -1.560958
N      -0.821948    1.280515   -1.319932
C      -0.085630    2.268311   -1.844293
C      -0.646694    3.258958   -2.634109
C      -2.013545    3.216359   -2.882244
C      -2.767645    2.182169   -2.343350
Cu      0.000000    0.000000    0.000000
O       1.645855    0.000000   -0.885193
H      -2.072571   -2.389521    3.693558
O       0.658098   -1.561059    1.207803
H       0.976639    2.237162   -1.616183
H      -0.017880    4.045437   -3.041060
H      -2.489497    3.980468   -3.492524
H      -3.837085    2.115321   -2.524765
H      -3.354864    1.707557    3.309808
H      -5.183434    1.275386    4.944287
H       2.184031   -0.697918   -0.483555
H      -3.403360    1.141152    0.867621
H      -3.578654   -0.612172    0.990287
H      -3.916172    0.059022   -1.304944
H       1.506009   -3.315292    2.940756
H       1.479983   -2.907436    5.378365
H       0.489366    0.661898    2.555760
H      -0.424931    0.912043    4.893429
H       0.247355    0.030632    8.352068
F      -5.626301   -1.016933    6.071724
C      -2.889219    0.080504   -0.930746
H      -3.924863   -2.813920    5.294760
H      -2.422208   -0.871195   -1.217600
C      -2.602281   -0.314677    3.386347
C      -3.479296    0.714267    3.733762
C      -4.499154    0.484897    4.648707
C      -4.630833   -0.785952    5.185744
C      -3.782081   -1.831192    4.853613
C      -2.752847   -1.582813    3.957792
O       0.649394   -0.926303    6.620501
H       0.594282    1.129853    6.982301
C       0.088576    0.205080    7.287437
H      -0.986460    0.285223    7.078953
