# Supplementary material for: Cu-Promoted ipso-Hydroxylation of sp2 Bonds with Concomitant Aromatic 1,2-Rearrangement Involving a Cu-oxyl-hydroxo Species
Source: Inorg Chem. 2024 Oct 18;63(43):20675–88. doi: 10.1021/acs.inorgchem.4c03304 (PMC11523237; doi:10.1021/acs.inorgchem.4c03304)
Supplement: Supplementary file 2 — ic4c03304_si_002.zip [file ic4c03304_si_002.zip › DFT Calculations/long-FOMe-X-OMe-xyz/fwd_frq_ts_FOMe-gamma-mixOB-pA_1_2.1286008.out.xyz]

  48
fwd_frq_ts_FOMe-ipsgamma-AF-pA_1_2.1286008.out        -6970.4616
C       0.000000    0.000000    5.139443
C       1.032752   -0.197231    4.235918
C       0.988922    0.256297    2.920803
C      -0.152507    1.125225    2.523947
C      -1.276913    1.181110    3.470900
C      -1.171579    0.687140    4.760646
C       2.041185   -0.074012    1.990063
N       1.844535    0.000000    0.699559
C       2.954407   -0.231286   -0.221069
C       1.604675   -1.488384   -1.897348
N       0.432131   -1.481767   -1.236907
C      -0.430552   -2.499173   -1.370142
C      -0.144378   -3.596184   -2.165499
C       1.067929   -3.629129   -2.844684
C       1.947057   -2.562429   -2.712666
Cu      0.000000    0.000000    0.000000
O      -1.762046    0.032844   -0.576345
H       3.016318   -2.605699    2.145839
O      -0.392938    1.413385    1.230963
H      -1.365224   -2.402612   -0.825070
H      -0.864053   -4.405771   -2.243208
H       1.327098   -4.477366   -3.473973
H       2.899443   -2.551725   -3.235577
H       3.940318    1.488001    3.099819
H       6.128522    0.765808    4.053309
H      -2.175335    0.703174   -0.010453
H      -1.415890    0.739033    7.480628
H      -3.185873    0.554049    7.307476
H      -2.105599   -0.786007    6.823442
H       0.303834    2.083367    2.976274
H      -2.161408    1.729651    3.155655
H       1.895848   -0.769270    4.564157
H       0.104881   -0.398001    6.142903
O      -2.232481    0.877649    5.560214
F       6.934618   -1.697193    4.157223
C       2.501272   -0.315755   -1.670439
H       5.192755   -3.319879    3.128558
C      -2.217489    0.303166    6.873573
C       3.346957   -0.511076    2.549663
C       4.216033    0.436068    3.093681
C       5.436076    0.043264    3.629946
C       5.752984   -1.305544    3.624708
C       4.907569   -2.271741    3.101425
C       3.698087   -1.863135    2.555031
H       3.505408   -1.140761    0.042862
H       3.652773    0.608567   -0.112107
H       3.388069   -0.396816   -2.303785
H       1.980581    0.608188   -1.955294
