# Supplementary material for: Cu-Promoted ipso-Hydroxylation of sp2 Bonds with Concomitant Aromatic 1,2-Rearrangement Involving a Cu-oxyl-hydroxo Species
Source: Inorg Chem. 2024 Oct 18;63(43):20675–88. doi: 10.1021/acs.inorgchem.4c03304 (PMC11523237; doi:10.1021/acs.inorgchem.4c03304)
Supplement: Supplementary file 2 — ic4c03304_si_002.zip [file ic4c03304_si_002.zip › DFT Calculations/long-FOMe-X-OMe-xyz/rev_frq_ts_FOMe-ipso-AO-pA_1_2.1282198.out.xyz]

  48
fwd_frq_ts_FOMe-ipso-AF-pA_1_2.1282198.out        -6957.8225
C       0.000000    0.000000    3.465634
C       0.189959    0.922800    2.444640
C      -0.869444    1.708422    1.965130
C      -2.126362    1.587882    2.572816
C      -2.331702    0.653362    3.569141
C      -1.276780   -0.165719    4.008141
C      -0.648388    2.571856    0.784154
N      -0.215112    1.929079   -0.260757
C       0.285252    2.565122   -1.470822
C       2.229174    0.907299   -1.604086
N       1.888346    0.000000   -0.666276
C       2.836809   -0.687230   -0.013517
C       4.185954   -0.494020   -0.258308
C       4.556375    0.453166   -1.206020
C       3.569535    1.156349   -1.884891
Cu      0.000000    0.000000    0.000000
O      -0.518355   -2.691188   -0.340229
H      -1.640775    4.359214   -1.095571
O      -0.491701   -1.649679    0.614252
H       2.485421   -1.407129    0.722663
H       4.923163   -1.074627    0.288375
H       5.606288    0.639718   -1.419033
H       3.829054    1.894446   -2.639110
H      -0.254011    4.029573    2.974736
H      -0.602062    6.469359    3.277352
H      -0.164736   -3.437416    0.177886
H       0.251352   -1.447254    5.877745
H      -1.059756   -2.639359    6.109717
H      -0.192665   -2.568449    4.547307
H      -2.954922    2.203018    2.228883
H      -3.314672    0.525841    4.016804
H       1.196333    1.087842    2.062418
H       0.844967   -0.579801    3.820573
O      -1.590440   -1.070077    4.958141
F      -1.497679    8.054117    1.429935
C       1.106019    1.591039   -2.318822
H      -1.997674    6.778968   -0.769426
C      -0.574461   -1.978770    5.389910
C      -0.884546    4.014356    0.907396
C      -0.626064    4.626294    2.146384
C      -0.816453    5.986360    2.327892
C      -1.300399    6.729169    1.261684
C      -1.598872    6.162255    0.031347
C      -1.380563    4.804634   -0.141862
H       0.877407    3.451423   -1.208414
H      -0.551380    2.897292   -2.094385
H       1.497258    2.144050   -3.177118
H       0.432809    0.819296   -2.715995
