# Supplementary material for: Cu-Promoted ipso-Hydroxylation of sp2 Bonds with Concomitant Aromatic 1,2-Rearrangement Involving a Cu-oxyl-hydroxo Species
Source: Inorg Chem. 2024 Oct 18;63(43):20675–88. doi: 10.1021/acs.inorgchem.4c03304 (PMC11523237; doi:10.1021/acs.inorgchem.4c03304)
Supplement: Supplementary file 2 — ic4c03304_si_002.zip [file ic4c03304_si_002.zip › DFT Calculations/long-FOMe-X-OMe-xyz/ts_FOMe-ipso-AO-pA_1_2.1281142.out.xyz]

  48
ts_FOMe-ipso-AF-pA_1_2.1281142.out        -6942.0538
C      -0.035469   -4.076633    0.654000
C       0.144973   -2.824628    1.217414
C      -0.832395   -2.237169    2.032651
C      -2.011241   -2.959237    2.285814
C      -2.215959   -4.195587    1.710036
C      -1.228819   -4.770346    0.889850
C      -0.575499   -0.938330    2.653215
N       0.000000   -0.000000    1.956509
C       0.665628    1.150616    2.563131
C       2.564525    0.796448    0.898716
N       1.950586   -0.000000    0.000656
C       2.649319   -0.887313   -0.722093
C       4.015729   -1.038639   -0.562994
C       4.664760   -0.244282    0.375585
C       3.934388    0.684244    1.106761
Cu      0.000000    0.000000    0.000000
O      -0.627778    0.080799   -1.786053
H      -1.975062    1.117219    3.741503
O      -1.757136    0.014373   -0.411343
H       2.084528   -1.485937   -1.433746
H       4.550280   -1.770346   -1.161190
H       5.735581   -0.344925    0.534661
H       4.417472    1.326817    1.837332
H      -0.049599   -2.612289    4.707415
H      -0.671306   -2.300983    7.101771
H      -0.810504    1.015503   -1.995804
H       0.394534   -6.816186    0.142028
H      -0.976644   -7.601719   -0.692911
H      -0.321405   -6.062010   -1.322446
H      -2.780092   -2.530906    2.924658
H      -3.135592   -4.747909    1.888538
H       1.099758   -2.324546    1.082335
H       0.760895   -4.514310    0.061203
O      -1.509924   -5.991055    0.398283
F      -2.001404   -0.271238    8.008480
C       1.688081    1.778743    1.607856
H      -2.619189    1.397110    6.124878
C      -0.532411   -6.644144   -0.417768
C      -0.939757   -0.752271    4.068829
C      -0.600055   -1.727146    5.016015
C      -0.942166   -1.564677    6.349994
C      -1.655771   -0.431987    6.712748
C      -2.038652    0.538594    5.798135
C      -1.665331    0.376250    4.473715
H       1.158688    0.826787    3.486875
H      -0.057865    1.929251    2.824266
H       2.297223    2.482031    2.181116
H       1.157183    2.368750    0.848266
