# Supplementary material for: Cu-Promoted ipso-Hydroxylation of sp2 Bonds with Concomitant Aromatic 1,2-Rearrangement Involving a Cu-oxyl-hydroxo Species
Source: Inorg Chem. 2024 Oct 18;63(43):20675–88. doi: 10.1021/acs.inorgchem.4c03304 (PMC11523237; doi:10.1021/acs.inorgchem.4c03304)
Supplement: Supplementary file 2 — ic4c03304_si_002.zip [file ic4c03304_si_002.zip › DFT Calculations/long-FOMe-X-OMe-xyz/fwd_frq_ts_FOMe-gamma-AB-pA_1_2.1282193.out.xyz]

  48
rev_frq_ts_FOMe-gamma-AB-pA_1_2.1282193.out        -6969.1151
C       0.000000    0.000000    5.239344
C      -1.001020    0.281857    4.308195
C      -0.961868   -0.204567    3.017277
C       0.142231   -1.121904    2.596288
C       1.151599   -1.392845    3.643411
C       1.089271   -0.832721    4.903361
C      -1.982831    0.088687    2.059644
N      -1.779284   -0.135622    0.778326
C      -2.930573   -0.163924   -0.127030
C      -1.802518    0.691912   -2.145949
N      -0.664500    1.039720   -1.521757
C       0.046152    2.101558   -1.931731
C      -0.372229    2.883507   -2.994410
C      -1.545775    2.541329   -3.655448
C      -2.264853    1.434178   -3.227821
Cu      0.000000    0.000000    0.000000
O       1.656048    0.000000   -0.804308
H      -3.796881   -1.244619    3.558095
O       0.881150   -0.670396    1.482104
H       0.965917    2.301998   -1.391657
H       0.220876    3.743259   -3.291394
H      -1.900002    3.133319   -4.496073
H      -3.186596    1.136597   -3.719618
H      -3.486265    0.779646   -0.093983
H      -1.933739   -1.374034   -1.615046
H       2.224750   -0.406796   -0.130676
H       1.221194   -0.880581    7.627881
H       3.005790   -0.916717    7.532314
H       2.122074    0.543557    7.002413
H      -0.348147   -2.095500    2.358221
H       1.991537   -2.023056    3.362729
H      -1.814627    0.934415    4.613919
H      -0.067998    0.447876    6.224857
O       2.099066   -1.127704    5.744058
H      -3.455371   -0.647410   -2.138922
C      -2.544512   -0.462659   -1.564859
H      -3.605242   -0.949274    0.234948
C       2.095915   -0.551352    7.054757
C      -3.288779    0.591828    2.549784
C      -3.685957    1.901420    2.263926
C      -4.886112    2.393671    2.756750
C      -5.682376    1.548943    3.515828
C      -5.322415    0.243413    3.809446
C      -4.108004   -0.228213    3.328631
H      -3.042371    2.550107    1.673559
H      -5.202779    3.415244    2.564646
F      -6.856491    2.021821    3.993977
H      -5.977071   -0.382283    4.409941
