# Supplementary material for: Cu-Promoted ipso-Hydroxylation of sp2 Bonds with Concomitant Aromatic 1,2-Rearrangement Involving a Cu-oxyl-hydroxo Species
Source: Inorg Chem. 2024 Oct 18;63(43):20675–88. doi: 10.1021/acs.inorgchem.4c03304 (PMC11523237; doi:10.1021/acs.inorgchem.4c03304)
Supplement: Supplementary file 2 — ic4c03304_si_002.zip [file ic4c03304_si_002.zip › DFT Calculations/long-FOMe-X-OMe-xyz/rev_frq_ts_FOMe-gamma-AB-pA_1_2.1282192.out.xyz]

  48
fwd_frq_ts_FOMe-gamma-AB-pA_1_2.1282192.out        -6956.4096
C       0.000000    0.000000    4.620102
C      -0.990873    0.397579    3.738403
C      -1.252275   -0.325490    2.567655
C      -0.520462   -1.508480    2.330616
C       0.456511   -1.923046    3.210298
C       0.739558   -1.161953    4.357181
C      -2.226828    0.159150    1.584494
N      -1.928005   -0.006531    0.328714
C      -2.842696    0.291870   -0.761388
C      -1.243693    2.076743   -1.584900
N      -0.144424    1.814823   -0.846371
C       0.690171    2.804198   -0.501232
C       0.458970    4.121191   -0.863761
C      -0.681001    4.413927   -1.602746
C      -1.536136    3.381651   -1.968886
Cu      0.000000    0.000000    0.000000
O       2.673887    0.000000   -0.774011
H      -4.097450   -0.789826    3.292462
O       1.763719   -0.420263    0.223980
H       1.561743    2.516503    0.082084
H       1.160070    4.894583   -0.564431
H      -0.900915    5.437275   -1.897316
H      -2.428076    3.576776   -2.558199
H      -3.664980    0.938528   -0.445916
H      -1.461116    0.140806   -2.411855
H       3.344751    0.469145   -0.244775
H       1.195387   -0.875480    7.021593
H       2.862767   -1.481685    6.800031
H       2.395130    0.097338    6.104068
H      -0.768408   -2.133624    1.474083
H       1.004987   -2.846177    3.039580
H      -1.550140    1.306181    3.946579
H       0.195577    0.597512    5.504145
O       1.720925   -1.634269    5.145136
H      -2.838801    1.201123   -2.702525
C      -2.100921    0.905811   -1.952155
H      -3.280519   -0.660012   -1.089112
C       2.051678   -0.916950    6.338571
C      -3.422777    0.865065    2.085482
C      -3.646840    2.202018    1.733647
C      -4.710689    2.906958    2.277142
C      -5.552088    2.247760    3.160968
C      -5.362389    0.925188    3.531482
C      -4.278598    0.241333    2.998633
H      -2.964023    2.709100    1.054759
H      -4.885509    3.951031    2.032210
F      -6.593196    2.927850    3.692747
H      -6.043904    0.452644    4.233597
