# Supplementary material for: Cu-Promoted ipso-Hydroxylation of sp2 Bonds with Concomitant Aromatic 1,2-Rearrangement Involving a Cu-oxyl-hydroxo Species
Source: Inorg Chem. 2024 Oct 18;63(43):20675–88. doi: 10.1021/acs.inorgchem.4c03304 (PMC11523237; doi:10.1021/acs.inorgchem.4c03304)
Supplement: Supplementary file 2 — ic4c03304_si_002.zip [file ic4c03304_si_002.zip › DFT Calculations/long-FOMe-X-OMe-xyz/ts_FOMe-gamma-CD-pA_1_2.1281140.out.xyz]

  48
ts_FOMe-gamma-CD-pA_1_2.1281140.out        -6999.8536
C       2.227719   -1.783750    4.902499
C       1.607816   -0.695868    4.294975
C       2.430464    0.338154    3.742931
C       3.849664    0.063816    3.562769
C       4.426182   -1.068270    4.258010
C       3.609171   -1.980756    4.910464
C       0.161618   -0.668514    4.064757
H       0.000000   -0.000000    6.654461
O       1.943637    1.386871    3.198445
Cu      1.110326    0.360213    1.614399
O       2.957445   -0.000000    1.003801
C      -1.417042   -0.222847   -2.374001
C      -1.915904   -0.874452    1.313525
H      -2.326811   -0.308288    3.348802
H      -1.816190    1.034320    2.313928
N       0.000000    0.000000    0.000000
H      -3.027750   -0.906781   -1.119227
C      -1.276032   -0.442952    0.024582
N      -0.257378   -0.148477    2.951925
H      -2.998485   -0.903216    1.160127
H      -1.606271   -1.909750    1.515457
C       0.568387    0.318891   -1.177915
H       0.406675    0.492072   -3.304812
C      -2.000924   -0.553695   -1.161801
C      -0.101004    0.222271   -2.383579
H       1.602454   -2.545605    5.364656
H       4.017538   -2.850184    5.412175
O       5.750237   -1.132690    4.197139
H       4.491520    0.944508    3.483485
H       3.631417   -0.135583    2.335318
H       3.385208    0.785542    0.630968
H       6.121158   -3.180856    4.394340
H       7.488306   -2.054344    4.654267
H       6.227856   -2.224654    5.913881
C       6.427931   -2.227839    4.837460
C      -0.722600   -1.283231    5.078167
C      -1.572772   -2.346700    4.757749
C      -2.365368   -2.935814    5.733254
C      -2.305027   -2.431084    7.022777
C      -1.474837   -1.378355    7.376915
C      -0.669358   -0.817223    6.396520
H      -1.596613   -2.742708    3.745785
H      -3.016630   -3.775018    5.504956
F      -3.080486   -2.995153    7.977019
H      -1.457652   -1.017307    8.401689
H       1.600930    0.652827   -1.133238
H      -1.982490   -0.312880   -3.298574
C      -1.636561   -0.023254    2.548578
