# Supplementary material for: Cu-Promoted ipso-Hydroxylation of sp2 Bonds with Concomitant Aromatic 1,2-Rearrangement Involving a Cu-oxyl-hydroxo Species
Source: Inorg Chem. 2024 Oct 18;63(43):20675–88. doi: 10.1021/acs.inorgchem.4c03304 (PMC11523237; doi:10.1021/acs.inorgchem.4c03304)
Supplement: Supplementary file 2 — ic4c03304_si_002.zip [file ic4c03304_si_002.zip › DFT Calculations/long-FOMe-X-OMe-xyz/rev_frq_ts_FOMe-gamma-mixOB-pA_1_2.1286009.out.xyz]

  48
rev_frq_ts_FOMe-ipsgamma-AF-pA_1_2.1286009.out        -6953.1589
C       0.000000    0.000000    3.890751
C       0.838838   -0.212123    2.813600
C       1.619354    0.825026    2.281485
C       1.578500    2.089893    2.894510
C       0.724215    2.321185    3.949499
C      -0.082156    1.282899    4.453193
C       2.488588    0.541976    1.128270
N       1.931760    0.000000    0.085483
C       2.646854   -0.608816   -1.027676
C       0.967579   -2.502050   -0.946177
N       0.046254   -1.931447   -0.148153
C      -0.753158   -2.669912    0.634406
C      -0.642345   -4.048169    0.674244
C       0.318721   -4.662099   -0.120734
C       1.122668   -3.883759   -0.942543
Cu      0.000000    0.000000    0.000000
O      -1.816155    0.011492   -0.076906
H       4.157287    1.650396   -0.753974
O      -0.046669    1.748439    0.184939
H      -1.483307   -2.123788    1.225229
H      -1.298207   -4.618521    1.324779
H       0.438430   -5.742485   -0.104253
H       1.869869   -4.334651   -1.589075
H       4.011835    0.177837    3.297593
H       6.432083    0.687114    3.555424
H      -2.049408    0.901403    0.238826
H      -1.142787   -0.217477    6.466477
H      -2.298258    1.099614    6.824085
H      -2.424027    0.206638    5.279974
H       2.198063    2.896229    2.510024
H       0.655906    3.305128    4.406875
H       0.932440   -1.215144    2.405665
H      -0.571527   -0.828943    4.293977
O      -0.883069    1.606753    5.478053
F       7.905820    1.728090    1.695804
C       1.757651   -1.577031   -1.809649
H       6.556467    2.179402   -0.468454
C      -1.734718    0.598468    6.036603
C       3.919820    0.840982    1.241911
C       4.566948    0.602591    2.465629
C       5.913869    0.883284    2.620914
C       6.597599    1.438857    1.548720
C       5.986897    1.720170    0.334675
C       4.646635    1.406649    0.183377
H       3.531266   -1.126167   -0.638053
H       2.979826    0.163102   -1.727679
H       2.393533   -2.146095   -2.491528
H       1.056880   -1.003303   -2.430702
