# Supplementary material for: Cu-Promoted ipso-Hydroxylation of sp2 Bonds with Concomitant Aromatic 1,2-Rearrangement Involving a Cu-oxyl-hydroxo Species
Source: Inorg Chem. 2024 Oct 18;63(43):20675–88. doi: 10.1021/acs.inorgchem.4c03304 (PMC11523237; doi:10.1021/acs.inorgchem.4c03304)
Supplement: Supplementary file 2 — ic4c03304_si_002.zip [file ic4c03304_si_002.zip › DFT Calculations/long-FOMe-X-OMe-xyz/rev_frq_ts_FOMe-gamma-CD-pA_1_2.1282195.out.xyz]

  48
rev_frq_ts_FOMe-gamma-CD-pA_1_2.1282195.out        -7014.3502
C       0.000000    0.000000    4.618019
C      -0.114037    0.282901    3.256854
C       1.027873    0.842638    2.598257
C       2.218388    1.244661    3.424251
C       2.222599    0.845403    4.852316
C       1.127362    0.231559    5.411495
C      -1.380912    0.082164    2.570102
H      -2.613118    2.049797    3.953965
O       1.110768    1.058552    1.367542
Cu      0.000000    0.000000    0.000000
O       1.538940   -0.000000   -1.070277
C      -2.248135   -2.627701   -3.459097
C      -3.053394   -1.356215    0.001282
H      -3.591681    0.219269    1.354628
H      -2.818062    0.778694   -0.131767
N      -1.090478   -1.075023   -1.459449
H      -3.901898   -2.800932   -2.088132
C      -2.315480   -1.607056   -1.277020
N      -1.484843    0.054869    1.272966
H      -4.125984   -1.446288   -0.197110
H      -2.807468   -2.151764    0.718087
C      -0.452490   -1.298514   -2.622303
H      -0.429861   -2.207636   -4.560841
C      -2.911489   -2.389991   -2.266755
C      -0.991990   -2.063098   -3.642520
H      -0.855428   -0.453852    5.112121
H       1.107758   -0.061974    6.454384
O       3.343132    1.151083    5.468769
H       2.299818    2.341295    3.364889
H       3.124006    0.871712    2.928563
H       2.196484    0.505773   -0.571652
H       3.414693   -0.249836    7.015276
H       4.482390    1.184922    7.137628
H       2.726181    1.354648    7.454120
C       3.487742    0.831828    6.867830
C      -2.582222   -0.044859    3.442939
C      -3.185369   -1.288832    3.639787
C      -4.282852   -1.413529    4.482621
C      -4.765405   -0.274500    5.107240
C      -4.192812    0.975307    4.930498
C      -3.085541    1.080961    4.098979
H      -2.786650   -2.172524    3.147343
H      -4.757405   -2.375216    4.657639
F      -5.836759   -0.387925    5.927669
H      -4.604190    1.841968    5.440864
H       0.528633   -0.841188   -2.706092
H      -2.708362   -3.236128   -4.234554
C      -2.795269   -0.000770    0.639694
