# Supplementary material for: Cu-Promoted ipso-Hydroxylation of sp2 Bonds with Concomitant Aromatic 1,2-Rearrangement Involving a Cu-oxyl-hydroxo Species
Source: Inorg Chem. 2024 Oct 18;63(43):20675–88. doi: 10.1021/acs.inorgchem.4c03304 (PMC11523237; doi:10.1021/acs.inorgchem.4c03304)
Supplement: Supplementary file 2 — ic4c03304_si_002.zip [file ic4c03304_si_002.zip › DFT Calculations/long-FOMe-X-OMe-xyz/fwd_frq_ts_FOMe-gamma-CD-pA_1_2.1282194.out.xyz]

  48
fwd_frq_ts_FOMe-gamma-CD-pA_1_2.1282194.out        -7033.1078
C       0.000000    0.000000    4.659083
C       0.023453    0.058686    3.248106
C       0.938566   -0.818288    2.564836
C       1.760510   -1.661957    3.328959
C       1.693731   -1.690376    4.717053
C       0.796368   -0.844996    5.396114
C      -0.840745    0.994157    2.574133
H      -0.080430    3.388486    3.561382
O       1.067702   -0.875112    1.264396
Cu      0.000000    0.000000    0.000000
O       1.817183   -0.000000   -1.243866
C      -3.041794   -0.150283   -3.638754
C      -2.934491    1.302862   -0.152855
H      -2.305552    2.702966    1.336987
H      -1.245216    2.641400   -0.072354
N      -1.265268    0.105430   -1.520234
H      -4.405438    0.927324   -2.366337
C      -2.509610    0.616982   -1.416779
N      -0.943094    1.091111    1.274973
H      -3.713330    2.028602   -0.407164
H      -3.409989    0.562889    0.507379
C      -0.902328   -0.520198   -2.657938
H      -1.412136   -1.186388   -4.626145
C      -3.412119    0.499538   -2.473333
C      -1.756521   -0.671615   -3.734128
H      -0.683145    0.650647    5.195220
H       0.724696   -0.844514    6.477762
O       2.527037   -2.556944    5.331149
H       2.454136   -2.317660    2.808158
H       2.542717   -0.163072   -0.621057
H       2.036970    0.841291   -1.671352
H       1.524667   -2.947123    7.126404
H       3.252804   -3.388396    7.018499
H       2.787841   -1.673873    7.210483
C       2.508927   -2.633365    6.759346
C      -1.649473    1.918037    3.424306
C      -2.951142    1.580641    3.795321
C      -3.700744    2.441285    4.588831
C      -3.123614    3.634590    4.992578
C      -1.834833    3.999565    4.637898
C      -1.096447    3.126808    3.848097
H      -3.382727    0.636048    3.471399
H      -4.713941    2.194101    4.894155
F      -3.848336    4.478180    5.767925
H      -1.420945    4.945242    4.977523
H       0.112279   -0.906172   -2.690571
H      -3.744177   -0.242648   -4.463878
C      -1.839574    2.027033    0.615904
