# Supplementary material for: Cu-Promoted ipso-Hydroxylation of sp2 Bonds with Concomitant Aromatic 1,2-Rearrangement Involving a Cu-oxyl-hydroxo Species
Source: Inorg Chem. 2024 Oct 18;63(43):20675–88. doi: 10.1021/acs.inorgchem.4c03304 (PMC11523237; doi:10.1021/acs.inorgchem.4c03304)
Supplement: Supplementary file 2 — ic4c03304_si_002.zip [file ic4c03304_si_002.zip › DFT Calculations/long-FOMe-X-F-xyz/ts_FOMe-ipso-AO-pA_1_2.1284215.out.xyz]

  48
ts_FOMe-ipsoBa-AF-pA_1_2.1284215.out        -6942.1129
C      -0.315912   -4.033539    0.600447
C      -0.029000   -2.820248    1.205908
C      -0.977340   -2.176156    2.015022
C      -2.219133   -2.787685    2.230163
C      -2.528542   -3.991869    1.617473
C      -1.569590   -4.588783    0.811013
C      -0.650470   -0.891248    2.650297
N       0.000000   -0.000000    1.956219
C       0.707269    1.122848    2.569475
C       2.573368    0.813987    0.855863
N       1.948886   -0.000000   -0.018685
C       2.645936   -0.862855   -0.772101
C       4.022846   -0.964049   -0.675261
C       4.684678   -0.147162    0.234526
C       3.954260    0.750266    1.003154
Cu      0.000000    0.000000    0.000000
O      -0.635873    0.091955   -1.784724
H      -1.923854    1.273738    3.628809
O      -1.759003    0.028176   -0.405889
H       2.072824   -1.478336   -1.462364
H       4.556484   -1.672670   -1.301378
H       5.765096   -0.205278    0.341828
H       4.445758    1.409560    1.712912
H      -0.407757   -2.591055    4.768104
H      -1.192508   -2.198907    7.081198
H      -0.812633    1.028708   -1.990107
O      -2.389926   -0.134849    7.931767
H      -3.278431    0.927076    9.398982
C      -3.061875    1.061471    8.338318
H      -2.957119   -2.304045    2.864692
H      -3.493908   -4.470452    1.757610
H       0.965162   -2.394394    1.097273
H       0.417241   -4.555423   -0.008670
F      -1.861686   -5.767870    0.222082
H      -3.999275    1.193752    7.785310
C       1.700361    1.771687    1.600727
H      -2.732470    1.648439    5.894416
H      -2.419258    1.939030    8.200972
C      -1.069857   -0.666233    4.035545
C      -0.901994   -1.655591    5.020488
C      -1.338119   -1.443738    6.312222
C      -1.991281   -0.246738    6.651118
C      -2.198897    0.731183    5.669588
C      -1.727383    0.519502    4.386191
H       1.228586    0.756277    3.461830
H       0.012646    1.905057    2.887594
H       2.314793    2.472487    2.171522
H       1.145889    2.369864    0.864225
