# Supplementary material for: Cu-Promoted ipso-Hydroxylation of sp2 Bonds with Concomitant Aromatic 1,2-Rearrangement Involving a Cu-oxyl-hydroxo Species
Source: Inorg Chem. 2024 Oct 18;63(43):20675–88. doi: 10.1021/acs.inorgchem.4c03304 (PMC11523237; doi:10.1021/acs.inorgchem.4c03304)
Supplement: Supplementary file 2 — ic4c03304_si_002.zip [file ic4c03304_si_002.zip › DFT Calculations/long-FOMe-X-F-xyz/ts_FOMe-ipso-OF-pA_1_2.1285646.out.xyz]

  48
ts_FOMe-ipsoBa-preFF-pA_1_2.1285646.out        -6950.5273
C      -2.238437   -3.486193    0.545534
C      -1.406514   -2.524375    1.076117
C      -1.940321   -1.359102    1.692792
C      -3.347616   -1.258653    1.856490
C      -4.182710   -2.197464    1.298552
C      -3.612562   -3.294359    0.649170
C      -1.033013   -0.525807    2.522901
N       0.000000    0.000000    1.941905
C       1.088295    0.650444    2.666884
C       2.677189    0.738333    0.743532
N       1.946605   -0.000000   -0.112217
C       2.542687   -0.772699   -1.033362
C       3.920593   -0.849123   -1.132638
C       4.695203   -0.092559   -0.262007
C       4.066428    0.708425    0.680585
Cu      0.000000    0.000000    0.000000
O      -0.130264   -0.019418   -1.812085
H      -1.270293    1.741142    4.078033
O      -1.772627   -0.080461    0.065963
H       1.881847   -1.321687   -1.697133
H       4.367317   -1.493793   -1.883494
H       5.780782   -0.126338   -0.314489
H       4.640164    1.315505    1.374932
H      -1.650895   -2.552426    4.143091
H      -2.315746   -2.472360    6.488692
H      -1.072941   -0.210282   -1.955849
O      -2.559635   -0.150517    7.905411
H      -3.178879   -0.936495    9.656380
C      -2.907857   -1.310163    8.668094
H      -3.759026   -0.406585    2.390021
H      -5.263581   -2.114559    1.367833
H      -0.328042   -2.660424    1.042323
H      -1.847330   -4.379981    0.068287
F      -4.429846   -4.219607    0.126891
H      -2.056582   -1.995518    8.753590
C       1.932734    1.535529    1.761508
H      -1.982601    1.825432    6.430875
H      -3.764317   -1.829709    8.222540
C      -1.367216   -0.421508    3.943694
C      -1.704854   -1.588015    4.642914
C      -2.083770   -1.546294    5.973866
C      -2.177422   -0.310733    6.625797
C      -1.873922    0.869138    5.924848
C      -1.462316    0.812517    4.609996
H       2.640944    2.087437    2.383757
H       1.292225    2.277458    1.265982
H       1.712435   -0.139040    3.106708
H       0.701317    1.258375    3.484214
