# Supplementary material for: Cu-Promoted ipso-Hydroxylation of sp2 Bonds with Concomitant Aromatic 1,2-Rearrangement Involving a Cu-oxyl-hydroxo Species
Source: Inorg Chem. 2024 Oct 18;63(43):20675–88. doi: 10.1021/acs.inorgchem.4c03304 (PMC11523237; doi:10.1021/acs.inorgchem.4c03304)
Supplement: Supplementary file 2 — ic4c03304_si_002.zip [file ic4c03304_si_002.zip › DFT Calculations/long-FOMe-X-F-xyz/fwd_frq_ts_FOMe-ipso-OF-pA_1_2.1286012.out.xyz]

  48
fwd_frq_ts_FOMe-ipsoBa-preFF-pA_1_2.1286012.out        -6970.6407
C       0.000000    0.000000    4.942568
C      -0.286307    0.325524    3.653685
C      -0.617362   -0.698466    2.615616
C      -0.670402   -2.094442    3.148402
C      -0.388645   -2.398350    4.443595
C      -0.077835   -1.349876    5.325807
C      -1.943590   -0.374484    1.920563
N      -1.819977   -0.049057    0.685779
C      -2.942350    0.270298   -0.183231
C      -1.692431    0.505405   -2.353608
N      -0.485451    0.726467   -1.793957
C       0.428326    1.465606   -2.442818
C       0.182848    2.017224   -3.688159
C      -1.049184    1.788460   -4.286470
C      -1.990934    1.027527   -3.609823
Cu      0.000000    0.000000    0.000000
O       1.798031    0.000000   -0.438791
H      -3.893224   -2.236848    1.569344
O       0.444912   -0.673944    1.687402
H       1.377823    1.592920   -1.932140
H       0.951741    2.613653   -4.170318
H      -1.278148    2.202007   -5.265859
H      -2.967788    0.832540   -4.043289
H      -2.797370    1.168327    3.970856
H      -4.805658    0.882177    5.321719
H       2.243969   -0.286961    0.373165
O      -6.631289   -1.109528    4.917482
H      -7.884340   -0.669352    6.434973
C      -6.952886   -0.271078    6.029907
H      -0.880161   -2.875933    2.421577
H      -0.367459   -3.422436    4.805907
H      -0.200735    1.350483    3.299841
H       0.314655    0.742278    5.670846
F       0.204348   -1.657495    6.585917
H      -7.105085    0.767230    5.711210
C      -2.706611   -0.280430   -1.584339
H      -5.922526   -2.534079    2.944389
H      -6.169921   -0.315087    6.796559
C      -3.194916   -0.510366    2.673727
C      -3.471079    0.347282    3.740483
C      -4.615639    0.189075    4.509129
C      -5.501230   -0.855289    4.225499
C      -5.231013   -1.721312    3.154156
C      -4.097155   -1.546718    2.385632
H      -3.654638   -0.264036   -2.127421
H      -2.397123   -1.332126   -1.516061
H      -3.031384    1.363634   -0.217776
H      -3.875360   -0.127177    0.221792
