# Supplementary material for: Cu-Promoted ipso-Hydroxylation of sp2 Bonds with Concomitant Aromatic 1,2-Rearrangement Involving a Cu-oxyl-hydroxo Species
Source: Inorg Chem. 2024 Oct 18;63(43):20675–88. doi: 10.1021/acs.inorgchem.4c03304 (PMC11523237; doi:10.1021/acs.inorgchem.4c03304)
Supplement: Supplementary file 2 — ic4c03304_si_002.zip [file ic4c03304_si_002.zip › DFT Calculations/long-FOMe-X-F-xyz/ts_FOMe-ipso-GH-pA_1_2.1284219.out.xyz]

  48
ts_FOMe-ipsoBa-GH-pA_1_2.1284219.out        -6987.6093
C      -2.987101   -2.155325    2.195094
C      -2.049854   -1.204988    1.601441
C      -2.637563   -0.106607    0.777510
C      -4.050332    0.033359    0.707088
C      -4.860221   -0.906813    1.275832
C      -4.310616   -2.011086    1.978177
C      -0.923526   -0.729898    2.510328
N       0.000000    0.000000    1.995353
C       1.069192    0.654646    2.731263
C       2.654588    0.695437    0.771644
N       1.933639    0.000000   -0.135902
C       2.549847   -0.773972   -1.043421
C       3.928919   -0.880582   -1.100562
C       4.688245   -0.171552   -0.178029
C       4.043719    0.619503    0.763811
Cu      0.000000    0.000000    0.000000
O      -0.548261   -1.819565   -0.642408
H      -2.841110   -0.193709    4.375585
O      -1.869748    0.619530    0.076791
H       1.898591   -1.321118   -1.719872
H       4.389141   -1.516266   -1.851066
H       5.773695   -0.237027   -0.185931
H       4.609571    1.183004    1.500461
H       0.946296   -2.165661    3.818641
H       0.988313   -2.789653    6.178128
H      -1.234785   -1.765674   -1.323766
H       1.711912   -0.081925    3.224250
H       0.633219    1.285971    3.515445
H       2.625313    2.083281    2.381796
H      -4.456951    0.871225    0.147282
H      -5.942323   -0.834549    1.189739
H      -1.452840   -1.745124    0.691764
H      -2.607766   -2.977007    2.795534
O      -0.957095   -2.085260    7.961668
H       1.066508   -2.260715    8.459488
C       1.910075    1.509664    1.786664
H      -2.781606   -0.786999    6.773586
H       1.258910    2.232841    1.277504
C      -0.934861   -1.116297    3.930300
C       0.131077   -1.844559    4.462884
C       0.155314   -2.205249    5.801996
C      -0.892426   -1.811498    6.642012
C      -1.970798   -1.084673    6.112724
C      -1.998132   -0.756411    4.771138
F      -5.188215   -2.916579    2.470934
H      -0.138711   -2.894612    9.617673
C       0.121115   -2.807228    8.561649
H       0.219495   -3.807817    8.123664
