# Supplementary material for: Cu-Promoted ipso-Hydroxylation of sp2 Bonds with Concomitant Aromatic 1,2-Rearrangement Involving a Cu-oxyl-hydroxo Species
Source: Inorg Chem. 2024 Oct 18;63(43):20675–88. doi: 10.1021/acs.inorgchem.4c03304 (PMC11523237; doi:10.1021/acs.inorgchem.4c03304)
Supplement: Supplementary file 2 — ic4c03304_si_002.zip [file ic4c03304_si_002.zip › DFT Calculations/long-FOMe-X-F-xyz/fwd_frq_ts_FOMe-ipso-AO-pA_1_2.1285280.out.xyz]

  48
rev_frq_ts_FOMe-ipsoBa-AF-pA_1_2.1285280.out        -6953.4114
C       0.000000   -0.000000    4.028677
C      -0.221636   -0.813771    2.928491
C       0.796962   -1.635962    2.429416
C       2.041642   -1.656802    3.069207
C       2.286272   -0.830187    4.154007
C       1.259709   -0.014088    4.608651
C       0.556640   -2.474601    1.243168
N       0.017882   -1.915254    0.191297
C      -0.570491   -2.641055   -0.928090
C      -2.497408   -0.984770   -0.838979
N      -1.928176   -0.051641   -0.052349
C      -2.665021    0.769257    0.707502
C      -4.044814    0.670055    0.735372
C      -4.658578   -0.302905   -0.045252
C      -3.879732   -1.131110   -0.842141
Cu      0.000000    0.000000    0.000000
O       0.013054    1.816875   -0.142929
H       1.774330   -3.991373   -0.675768
O       1.748448   -0.000000   -0.072386
H      -2.118774    1.508396    1.287108
H      -4.617109    1.345047    1.364135
H      -5.740213   -0.411861   -0.039088
H      -4.330873   -1.886768   -1.478672
H       0.223016   -4.124200    3.345713
H       0.886087   -6.498129    3.504464
H       0.923257    2.100362    0.046696
O       2.034376   -7.853946    1.702872
H       2.858698   -9.570460    1.036499
C       2.688846   -8.566468    0.646036
H       2.831197   -2.303024    2.694600
H       3.253916   -0.810513    4.647762
H      -1.211714   -0.849365    2.482707
H      -0.784959    0.627617    4.441622
F       1.492009    0.787005    5.669230
H       3.648432   -8.099645    0.396253
C      -1.573553   -1.780942   -1.699888
H       2.461779   -6.314043   -0.506455
H       2.050905   -8.617614   -0.243496
C       0.913241   -3.885354    1.306856
C       0.699467   -4.609754    2.497852
C       1.066624   -5.932734    2.593457
C       1.697693   -6.570904    1.509873
C       1.945685   -5.854161    0.329390
C       1.540584   -4.536798    0.233260
H      -1.059579   -3.538819   -0.533094
H       0.202180   -2.954193   -1.635591
H      -2.145575   -2.439402   -2.357571
H      -1.027871   -1.083846   -2.350410
