# Supplementary material for: Cu-Promoted ipso-Hydroxylation of sp2 Bonds with Concomitant Aromatic 1,2-Rearrangement Involving a Cu-oxyl-hydroxo Species
Source: Inorg Chem. 2024 Oct 18;63(43):20675–88. doi: 10.1021/acs.inorgchem.4c03304 (PMC11523237; doi:10.1021/acs.inorgchem.4c03304)
Supplement: Supplementary file 2 — ic4c03304_si_002.zip [file ic4c03304_si_002.zip › DFT Calculations/long-FOMe-X-F-xyz/rev_frq_ts_FOMe-ipso-OF-pA_1_2.1286013.out.xyz]

  48
rev_frq_ts_FOMe-ipsoBa-preFF-pA_1_2.1286013.out        -6953.4751
C       0.000000   -0.000000    3.995820
C      -0.830885    0.262024    2.916056
C      -1.622187   -0.751415    2.365457
C      -1.590730   -2.035137    2.918447
C      -0.743870   -2.318762    3.978253
C       0.034879   -1.293005    4.495101
C      -2.496643   -0.463547    1.208557
N      -1.923154   -0.010959    0.127637
C      -2.611912    0.547600   -1.025677
C      -0.969073    2.470798   -0.930298
N      -0.071979    1.928426   -0.085024
C       0.689724    2.690518    0.711171
C       0.561874    4.068311    0.716236
C      -0.372166    4.654326   -0.130335
C      -1.137240    3.850149   -0.964393
Cu      0.000000    0.000000    0.000000
O       1.821038   -0.000000   -0.066115
H      -4.374687   -1.367725   -0.635499
O       0.046144   -1.749493   -0.046766
H       1.403311    2.166890    1.341363
H       1.184635    4.660919    1.379214
H      -0.501533    5.733672   -0.144561
H      -1.862076    4.278584   -1.650477
H      -3.858490   -0.111638    3.461469
H      -6.227464   -0.480680    3.884504
H       2.095203   -0.890263    0.212266
O      -7.963430   -1.404381    1.991963
H      -9.629771   -1.490003    3.125828
C      -8.586463   -1.205654    3.267086
H      -2.215637   -2.820074    2.500234
H      -0.683804   -3.315393    4.406698
H      -0.900105    1.274321    2.526950
H       0.604104    0.779320    4.452093
F       0.849859   -1.562263    5.537363
H      -8.526880   -0.154801    3.571891
C      -1.717343    1.517918   -1.801968
H      -6.750259   -1.771515   -0.196634
H      -8.128237   -1.846151    4.029211
C      -3.926234   -0.678212    1.376579
C      -4.487562   -0.465443    2.649559
C      -5.830855   -0.673321    2.893501
C      -6.655118   -1.143143    1.861242
C      -6.106291   -1.381846    0.587918
C      -4.772638   -1.139589    0.347811
H      -2.343148    2.065122   -2.510500
H      -0.990987    0.947835   -2.397182
H      -3.517841    1.058255   -0.679267
H      -2.905049   -0.254356   -1.710538
