# Supplementary material for: Cu-Promoted ipso-Hydroxylation of sp2 Bonds with Concomitant Aromatic 1,2-Rearrangement Involving a Cu-oxyl-hydroxo Species
Source: Inorg Chem. 2024 Oct 18;63(43):20675–88. doi: 10.1021/acs.inorgchem.4c03304 (PMC11523237; doi:10.1021/acs.inorgchem.4c03304)
Supplement: Supplementary file 2 — ic4c03304_si_002.zip [file ic4c03304_si_002.zip › DFT Calculations/long-FOMe-X-F-xyz/fwd_frq_ts_FOMe-ipso-GH-pA_1_2.1285287.out.xyz]

  48
fwd_frq_ts_FOMe-ipsoBa-GH-pA_1_2.1285287.out        -7031.2543
C       0.000000    0.000000    4.645045
C       0.039227    0.117923    3.235560
C      -1.180073    0.417791    2.545105
C      -2.354786    0.628634    3.308157
C      -2.363348    0.508441    4.679532
C      -1.171989    0.186435    5.327153
C       1.318743   -0.028932    2.573350
N       1.480468    0.000000    1.274954
C       2.834941   -0.063127    0.714585
C       2.235617   -0.881746   -1.577088
N       0.912198   -1.048590   -1.392879
C       0.259473   -2.029773   -2.037010
C       0.908448   -2.901391   -2.894588
C       2.275749   -2.744565   -3.091762
C       2.943242   -1.723301   -2.429326
Cu      0.000000    0.000000    0.000000
O      -1.419524    0.726200   -1.453771
H       2.758128    1.880338    3.891199
O      -1.295225    0.512549    1.247960
H      -0.808446   -2.106887   -1.848561
H       0.346766   -3.686574   -3.391777
H       2.818748   -3.413709   -3.755183
H       4.010905   -1.572615   -2.562717
H       2.569658   -2.350127    3.155872
H       4.598401   -2.690074    4.485439
H      -1.058832    1.206746   -2.213814
H       3.280294   -1.044620    0.918181
H       3.460661    0.681774    1.218221
H       3.924917    0.309610   -1.078183
H      -3.266674    0.867622    2.766619
H      -3.275478    0.654679    5.253620
H      -2.011584    1.353342   -1.009825
H       0.901621   -0.239108    5.199158
O       5.993528   -0.655439    5.665117
H       6.878235   -2.391804    4.905469
C       2.877102    0.207929   -0.784008
H       4.824907    1.548574    5.215949
H       2.385889    1.166004   -1.002542
C       2.527542   -0.214391    3.424022
C       3.061264   -1.488489    3.603579
C       4.214038   -1.683612    4.355903
C       4.858230   -0.583732    4.930346
C       4.321472    0.699972    4.757975
C       3.166594    0.879460    4.016690
F      -1.179836    0.059866    6.683938
H       7.489158   -1.750645    6.457803
C       6.593783   -1.935730    5.861922
H       5.922697   -2.609429    6.409125
