# Supplementary material for: Cu-Promoted ipso-Hydroxylation of sp2 Bonds with Concomitant Aromatic 1,2-Rearrangement Involving a Cu-oxyl-hydroxo Species
Source: Inorg Chem. 2024 Oct 18;63(43):20675–88. doi: 10.1021/acs.inorgchem.4c03304 (PMC11523237; doi:10.1021/acs.inorgchem.4c03304)
Supplement: Supplementary file 2 — ic4c03304_si_002.zip [file ic4c03304_si_002.zip › DFT Calculations/long-FOMe-X-F-xyz/rev_frq_ts_FOMe-gamma-CD-pA_1_2.1285049.out.xyz]

  48
rev_frq_ts_FOMe-gamBa-CD-pA_1_2.1285049.out        -7007.2247
C       0.000000    0.000000    4.588618
C      -0.136350    0.302181    3.244447
C       0.973747    0.941531    2.579478
C       2.141240    1.410090    3.403872
C       2.141794    0.987718    4.808893
C       1.129720    0.302400    5.383093
C      -1.399222    0.039784    2.556792
H      -2.755665    1.818486    4.132369
O       1.038500    1.154606    1.352534
Cu      0.000000    0.000000    0.000000
O       1.562318   -0.000000   -1.029995
C      -2.149743   -2.766589   -3.404812
C      -3.088349   -1.324770   -0.051017
H      -3.593615    0.237653    1.323269
H      -2.792929    0.800303   -0.150434
N      -1.045022   -1.148835   -1.426615
H      -3.875315   -2.817993   -2.115747
C      -2.293198   -1.635668   -1.280885
N      -1.492621    0.044646    1.258620
H      -4.150295   -1.345087   -0.316163
H      -2.943393   -2.135815    0.674593
C      -0.355478   -1.453174   -2.541412
H      -0.261497   -2.464711   -4.425370
C      -2.863879   -2.447556   -2.262831
C      -0.866165   -2.253595   -3.547972
H      -0.820738   -0.516218    5.080244
H       1.169992    0.009985    6.427165
F       3.221281    1.331839    5.503610
H       2.165440    2.511103    3.358507
H       3.069791    1.089867    2.911070
H       2.196207    0.546441   -0.543688
O      -5.936808   -0.868484    5.772010
H      -6.890867   -2.498221    4.872913
C      -6.545109   -2.158536    5.856948
H      -5.853281   -2.895374    6.282991
C      -2.588402   -0.210206    3.410046
C      -3.134549   -1.492043    3.477287
C      -4.246715   -1.759950    4.264516
C      -4.842823   -0.724853    4.991457
C      -4.293335    0.564967    4.936834
C      -3.172651    0.814030    4.165872
H      -2.672758   -2.306654    2.924453
H      -4.636131   -2.771763    4.303668
H      -7.401236   -2.034706    6.521962
H      -4.761877    1.362259    5.509372
H       0.642245   -1.028858   -2.598009
H      -2.590482   -3.398700   -4.172535
C      -2.796788    0.009828    0.610576
