# Supplementary material for: Cu-Promoted ipso-Hydroxylation of sp2 Bonds with Concomitant Aromatic 1,2-Rearrangement Involving a Cu-oxyl-hydroxo Species
Source: Inorg Chem. 2024 Oct 18;63(43):20675–88. doi: 10.1021/acs.inorgchem.4c03304 (PMC11523237; doi:10.1021/acs.inorgchem.4c03304)
Supplement: Supplementary file 2 — ic4c03304_si_002.zip [file ic4c03304_si_002.zip › DFT Calculations/long-FOMe-X-F-xyz/rev_frq_ts_FOMe-ipso-AO-pA_1_2.1286302.out.xyz]

  48
fwd_frq_ts_FOMe-ipsoBa-AF-pA_1_2.1286302.out        -6957.4933
C       0.000000    0.000000    4.148843
C       0.717403   -0.276041    2.993979
C       1.836619    0.491418    2.644098
C       2.245449    1.527848    3.493924
C       1.528157    1.829492    4.641787
C       0.414789    1.059068    4.942893
C       2.580646    0.250392    1.392986
N       1.907887   -0.000000    0.309457
C       2.533560   -0.338608   -0.964353
C       1.156910    1.388401   -2.355713
N       0.046672    1.151927   -1.633723
C      -1.113901    1.743866   -1.972603
C      -1.221175    2.610913   -3.042710
C      -0.084495    2.861951   -3.805097
C       1.103297    2.241517   -3.460552
Cu      0.000000    0.000000    0.000000
O      -2.719003    0.070898    0.528660
H       4.334043    1.785973   -0.075992
O      -1.643832   -0.778354    0.192625
H      -1.973645    1.507200   -1.349535
H      -2.177147    3.073362   -3.269618
H      -0.124904    3.534059   -4.658992
H       2.009676    2.415893   -4.034858
H       4.145024   -1.099948    3.106919
H       6.612379   -1.111680    3.222186
H      -3.465184   -0.372988    0.083776
O       8.196041    0.232702    1.768749
H      10.048827    0.751797    1.164111
C       9.022474    0.997917    0.887992
H       3.121434    2.119527    3.240734
H       1.820997    2.644967    5.297637
H       0.426700   -1.129060    2.384554
H      -0.858406   -0.597985    4.442694
F      -0.285536    1.341961    6.063971
H       8.854234    2.073320    1.021294
C       2.485650    0.801195   -1.972244
H       6.760965    1.800684    0.050257
H       8.845950    0.719375   -0.158045
C       4.051615    0.303845    1.465072
C       4.719064   -0.475589    2.425667
C       6.097650   -0.486004    2.496509
C       6.856959    0.315708    1.629301
C       6.204374    1.139432    0.706027
C       4.819857    1.117750    0.627919
H       1.990099   -1.203005   -1.367790
H       3.576134   -0.643723   -0.830955
H       2.980053    0.453786   -2.886581
H       3.099000    1.635486   -1.609444
