# Supplementary material for: Cu-Promoted ipso-Hydroxylation of sp2 Bonds with Concomitant Aromatic 1,2-Rearrangement Involving a Cu-oxyl-hydroxo Species
Source: Inorg Chem. 2024 Oct 18;63(43):20675–88. doi: 10.1021/acs.inorgchem.4c03304 (PMC11523237; doi:10.1021/acs.inorgchem.4c03304)
Supplement: Supplementary file 2 — ic4c03304_si_002.zip [file ic4c03304_si_002.zip › DFT Calculations/long-FOMe-X-F-xyz/fwd_frq_ts_FOMe-gamma-CD-pA_1_2.1285048.out.xyz]

  48
fwd_frq_ts_FOMe-gamBa-CD-pA_1_2.1285048.out        -7032.9610
C       0.000000   -0.000000    4.650155
C       0.052366    0.116587    3.243287
C       1.140406   -0.517944    2.549877
C       2.120077   -1.194151    3.310246
C       1.999360   -1.264107    4.675678
C       0.947820   -0.680925    5.381188
C      -0.970393    0.888872    2.571077
H      -0.684462    3.288854    3.843020
O       1.303954   -0.512361    1.256148
Cu      0.000000    0.000000    0.000000
O       1.659286    0.000000   -1.396953
C      -3.307458   -1.143292   -3.206121
C      -3.117762    0.968469   -0.085230
H      -2.522659    2.495851    1.286508
H      -1.512354    2.402405   -0.157862
N      -1.407010   -0.278154   -1.375048
H      -4.684623    0.012953   -2.021367
C      -2.692249    0.105922   -1.237393
N      -1.059517    0.976185    1.272405
H      -3.897296    1.648569   -0.445166
H      -3.601858    0.325467    0.663414
C      -1.064709   -1.075939   -2.408059
H      -1.647792   -2.175949   -4.147050
C      -3.657256   -0.316801   -2.152521
C      -1.978766   -1.531470   -3.338177
H      -0.826190    0.464589    5.178830
H       0.891735   -0.766396    6.462055
F       2.945682   -1.937645    5.372959
H       2.950272   -1.671557    2.797398
H       2.460754    0.011928   -0.850521
H       1.737776    0.767900   -1.982459
O      -4.749186    3.699724    5.674596
H      -6.607532    3.047817    4.969303
C      -6.058207    3.180837    5.909635
H      -6.015821    2.228264    6.452242
C      -1.970776    1.612171    3.405272
C      -3.235787    1.063186    3.601644
C      -4.195395    1.724205    4.360353
C      -3.891775    2.965667    4.926596
C      -2.619745    3.522829    4.731729
C      -1.669607    2.848939    3.984735
H      -3.479324    0.095172    3.168301
H      -5.167781    1.264129    4.501917
H      -6.562999    3.928264    6.524002
H      -2.392713    4.488562    5.177958
H      -0.016255   -1.350785   -2.474536
H      -4.059411   -1.477216   -3.917197
C      -2.043924    1.801513    0.590791
