# Supplementary material for: Cu-Promoted ipso-Hydroxylation of sp2 Bonds with Concomitant Aromatic 1,2-Rearrangement Involving a Cu-oxyl-hydroxo Species
Source: Inorg Chem. 2024 Oct 18;63(43):20675–88. doi: 10.1021/acs.inorgchem.4c03304 (PMC11523237; doi:10.1021/acs.inorgchem.4c03304)
Supplement: Supplementary file 2 — ic4c03304_si_002.zip [file ic4c03304_si_002.zip › DFT Calculations/long-FOMe-X-F-xyz/rev_frq_ts_FOMe-ipso-FG-pA_1_2.1285283.out.xyz]

  48
fwd_frq_ts_FOMe-ipsoBa-FG-pA_1_2.1285283.out        -6972.0755
C       0.000000    0.000000    5.051337
C      -0.431410    0.466057    3.846280
C      -0.630958   -0.423905    2.668268
C      -0.470523   -1.879451    2.982736
C      -0.042749   -2.324837    4.194240
C       0.182651   -1.381786    5.212408
C      -1.956442   -0.185714    1.933843
N      -1.817743   -0.157911    0.648333
C      -2.930662   -0.171481   -0.286761
C      -1.637658   -0.081914   -2.426560
N      -0.492204    0.376950   -1.884991
C       0.328135    1.157161   -2.606358
C       0.037913    1.521847   -3.909714
C      -1.135622    1.054173   -4.486990
C      -1.975983    0.244883   -3.736756
Cu      0.000000    0.000000    0.000000
O       1.798216    0.000000   -0.425212
H      -2.810431   -1.538119    4.150877
O       0.449726   -0.098268    1.804546
H       1.237047    1.477357   -2.106385
H       0.726321    2.163042   -4.452189
H      -1.397734    1.319723   -5.508415
H      -2.904002   -0.137179   -4.152804
H      -3.881291    1.637552    1.435700
H      -5.897200    2.073025    2.715078
H       2.243751   -0.147485    0.423536
O      -6.611603    0.654681    4.936656
H      -8.347461    1.598253    5.344686
C      -7.564374    1.664819    4.588305
H      -0.621664   -2.567198    2.153517
H       0.159375   -3.375091    4.385899
H      -0.559460    1.531573    3.671996
H       0.219712    0.665306    5.881703
F       0.620287   -1.824074    6.387239
H      -7.991742    1.475499    3.596645
C      -2.543568   -0.901978   -1.566119
H      -4.858987   -1.102737    5.438589
H      -7.108281    2.661261    4.616589
C      -3.195668   -0.000364    2.669674
C      -4.096800    1.007165    2.292865
C      -5.239895    1.268472    3.027174
C      -5.523695    0.498879    4.162309
C      -4.629062   -0.511229    4.555691
C      -3.480353   -0.744254    3.831053
H      -3.226769    0.855425   -0.531040
H      -3.789670   -0.665467    0.179520
H      -3.454560   -1.134247   -2.122936
H      -2.066589   -1.858036   -1.312998
