# Supplementary material for: Cu-Promoted ipso-Hydroxylation of sp2 Bonds with Concomitant Aromatic 1,2-Rearrangement Involving a Cu-oxyl-hydroxo Species
Source: Inorg Chem. 2024 Oct 18;63(43):20675–88. doi: 10.1021/acs.inorgchem.4c03304 (PMC11523237; doi:10.1021/acs.inorgchem.4c03304)
Supplement: Supplementary file 2 — ic4c03304_si_002.zip [file ic4c03304_si_002.zip › DFT Calculations/long-FOMe-X-F-xyz/ts_FOMe-ipso-FG-pA_1_2.1284217.out.xyz]

  48
ts_FOMe-ipsoBa-FG-pA_1_2.1284217.out        -6967.0027
C      -3.225795   -2.707678    2.265386
C      -2.336927   -2.040382    1.475086
C      -2.317420   -0.574106    1.406623
C      -3.432820    0.110488    2.050786
C      -4.341319   -0.565294    2.816981
C      -4.200091   -1.953242    2.938319
C      -1.039723   -0.382292    2.621218
N       0.000000    0.000000    2.012881
C       1.202801    0.411141    2.744665
C       2.768350    0.600976    0.797420
N       2.000522    0.000000   -0.133777
C       2.578348   -0.695727   -1.125613
C       3.952772   -0.832173   -1.229776
C       4.756996   -0.220263   -0.276410
C       4.156001    0.504303    0.743211
Cu      0.000000    0.000000    0.000000
O      -0.202388   -0.088780   -1.866403
H      -2.471767    0.933109    4.579122
O      -1.897536   -0.007243    0.266068
H       1.896026   -1.138272   -1.845740
H       4.375677   -1.410923   -2.045740
H       5.840179   -0.306486   -0.323224
H       4.752704    0.997091    1.505976
H       0.096088   -2.443123    3.816973
H      -0.002294   -3.070392    6.174976
H      -1.157603   -0.188018   -1.994474
O      -1.398301   -1.660630    8.052748
H      -0.942654   -2.786574    9.662656
C      -0.707943   -2.789178    8.597398
H      -3.500434    1.184667    1.898042
H      -5.169625   -0.067540    3.313237
H      -1.580322   -2.569548    0.899628
H      -3.229757   -3.789931    2.357696
F      -5.060579   -2.600306    3.709751
H       0.375262   -2.691559    8.458318
C       2.074899    1.330111    1.902927
H      -2.547791    0.317939    6.967793
H      -1.061273   -3.723222    8.144834
C      -1.178351   -0.712124    4.024629
C      -0.485069   -1.832528    4.504502
C      -0.540809   -2.190192    5.840220
C      -1.286170   -1.410387    6.734578
C      -1.977979   -0.283148    6.263307
C      -1.936288    0.053384    4.925243
H       1.761085   -0.491589    3.021764
H       0.902934    0.913190    3.670090
H       2.819651    1.788071    2.559011
H       1.460630    2.143367    1.494747
