# Supplementary material for: Cu-Promoted ipso-Hydroxylation of sp2 Bonds with Concomitant Aromatic 1,2-Rearrangement Involving a Cu-oxyl-hydroxo Species
Source: Inorg Chem. 2024 Oct 18;63(43):20675–88. doi: 10.1021/acs.inorgchem.4c03304 (PMC11523237; doi:10.1021/acs.inorgchem.4c03304)
Supplement: Supplementary file 2 — ic4c03304_si_002.zip [file ic4c03304_si_002.zip › DFT Calculations/long-FOMe-X-F-xyz/rev_frq_ts_FOMe-gamma-BC-pA_1_2.1304159.out.xyz]

  48
rev_frq_ts_FOMe-gamBa-BC-pA_1_2.1304159.out        -6968.2167
C       0.000000   -0.000000    4.993635
C      -1.094398    0.076107    4.142120
C      -1.042290   -0.406107    2.839771
C       0.129358   -1.247895    2.428062
C       1.331266   -1.105004    3.291763
C       1.204363   -0.558201    4.529128
C      -2.101509   -0.118315    1.903769
N      -1.849648   -0.048954    0.624219
C      -2.922043    0.216172   -0.329810
C      -1.495981    1.480422   -1.944742
N      -0.372114    1.490562   -1.205091
C       0.506440    2.498560   -1.299134
C       0.285922    3.572018   -2.144492
C      -0.871045    3.587641   -2.914114
C      -1.766797    2.531733   -2.814190
Cu      0.000000    0.000000    0.000000
O       1.764259   -0.000000   -0.500645
H      -3.705670   -2.090064    2.679190
O       0.342868   -1.478270    1.100352
H       1.398903    2.413776   -0.686331
H       1.015614    4.374729   -2.192360
H      -1.074221    4.415110   -3.589774
H      -2.676808    2.508813   -3.407082
H      -3.452757    1.136840   -0.060810
H      -1.895588   -0.612047   -2.037745
H       2.149508   -0.723187    0.019611
H      -3.525033    2.208016    2.343021
H      -7.298164    3.905072    3.885752
H      -7.053020    0.300047    3.908101
H      -0.249729   -2.244197    2.815634
H       2.263270   -1.545257    2.948513
H      -1.985993    0.595882    4.482200
H      -0.043820    0.413324    5.997127
F       2.272921   -0.504021    5.350180
H      -3.273993    0.415183   -2.424411
C      -2.413264    0.315797   -1.759009
H      -3.645029   -0.605879   -0.259135
H      -6.004714   -1.899622    3.591747
C      -3.479497    0.046865    2.441938
C      -4.060189    1.298239    2.606621
C      -5.351310    1.400161    3.144673
C      -6.051655    0.241884    3.494255
C      -5.455235   -1.002444    3.315368
C      -4.170331   -1.115123    2.802378
O      -5.829032    2.658846    3.289046
C      -7.129899    2.827332    3.855891
H      -7.899157    2.353785    3.233532
H      -7.174495    2.421081    4.873975
