# Supplementary material for: Cu-Promoted ipso-Hydroxylation of sp2 Bonds with Concomitant Aromatic 1,2-Rearrangement Involving a Cu-oxyl-hydroxo Species
Source: Inorg Chem. 2024 Oct 18;63(43):20675–88. doi: 10.1021/acs.inorgchem.4c03304 (PMC11523237; doi:10.1021/acs.inorgchem.4c03304)
Supplement: Supplementary file 2 — ic4c03304_si_002.zip [file ic4c03304_si_002.zip › DFT Calculations/long-FOMe-X-F-xyz/fwd_frq_ts_FOMe-gamma-BC-pA_1_2.1304158.out.xyz]

  48
fwd_frq_ts_FOMe-gamBa-BC-pA_1_2.1304158.out        -7007.3444
C       0.000000    0.000000    5.501923
C      -0.979824    0.121974    4.490297
C      -0.800362   -0.215353    3.159061
C       0.487321   -0.721649    2.759505
C       1.503948   -1.036224    3.821260
C       1.182339   -0.563009    5.171842
C      -1.920781   -0.108345    2.224899
N      -1.768697   -0.052113    0.935932
C      -2.973942   -0.041109    0.097821
C      -1.942244    0.657141   -2.088382
N      -0.723541    0.969430   -1.613010
C       0.012236    1.916025   -2.211770
C      -0.445720    2.609164   -3.320512
C      -1.705133    2.303238   -3.822589
C      -2.459213    1.317504   -3.199889
Cu      0.000000    0.000000    0.000000
O       1.717899   -0.000000   -0.773912
H      -3.116566   -2.276256    3.242069
O       0.824404   -0.953320    1.580991
H       0.994459    2.091500   -1.782264
H       0.180767    3.369634   -3.777806
H      -2.096569    2.825640   -4.692611
H      -3.445977    1.050752   -3.568802
H      -3.428432    0.956617    0.144000
H      -2.143078   -1.351039   -1.400154
H       2.287836   -0.462824   -0.142587
H      -3.701725    1.949466    2.609886
H      -7.586466    3.116109    4.350019
H      -6.753574   -0.398608    4.536769
H       1.622053   -2.132446    3.850056
H       2.483618   -0.656411    3.502044
H      -1.941948    0.530741    4.788754
H      -0.203436    0.328769    6.515663
F       2.138752   -0.738066    6.077429
H      -3.657819   -0.573263   -1.847708
C      -2.696913   -0.403243   -1.354588
H      -3.708278   -0.744832    0.504318
H      -5.363735   -2.408571    4.286903
C      -3.275728   -0.157197    2.848122
C      -4.055521    0.985913    2.970317
C      -5.309938    0.911937    3.592439
C      -5.781918   -0.318134    4.060466
C      -4.991436   -1.454787    3.919514
C      -3.735443   -1.387161    3.332538
O      -5.983604    2.082352    3.694461
C      -7.245702    2.079466    4.364183
H      -7.973521    1.447797    3.840061
H      -7.141551    1.741888    5.402814
