# Supplementary material for: Cu-Promoted ipso-Hydroxylation of sp2 Bonds with Concomitant Aromatic 1,2-Rearrangement Involving a Cu-oxyl-hydroxo Species
Source: Inorg Chem. 2024 Oct 18;63(43):20675–88. doi: 10.1021/acs.inorgchem.4c03304 (PMC11523237; doi:10.1021/acs.inorgchem.4c03304)
Supplement: Supplementary file 2 — ic4c03304_si_002.zip [file ic4c03304_si_002.zip › DFT Calculations/long-FOMe-X-F-xyz/ts_FOMe-gamma-CD-pA_1_2.1284213.out.xyz]

  48
ts_FOMe-gamBa-CD-pA_1_2.1284213.out        -6995.4580
C       1.932789   -1.776945    4.931001
C       1.419322   -0.642463    4.326290
C       2.330234    0.345193    3.807563
C       3.739308   -0.029577    3.667002
C       4.168389   -1.210511    4.363035
C       3.308387   -2.072112    4.979244
C      -0.024107   -0.485665    4.069755
H       0.000000    0.000000    6.720632
O       1.939075    1.425374    3.266741
Cu      1.092935    0.385406    1.630629
O       2.920714   -0.000000    1.056187
C      -1.326432   -0.357815   -2.409874
C      -2.067893   -0.500579    1.287460
H      -2.417501    0.252973    3.272929
H      -1.670877    1.421964    2.173848
N       0.000000    0.000000    0.000000
H      -3.059618   -0.698481   -1.178771
C      -1.318029   -0.293674    0.002070
N      -0.342974    0.050495    2.929525
H      -3.131673   -0.341631    1.087710
H      -1.963687   -1.559416    1.563752
C       0.653673    0.107596   -1.172547
H       0.608053    0.031872   -3.310018
C      -1.997806   -0.468601   -1.203725
C       0.031508   -0.064039   -2.394794
H       1.240329   -2.500131    5.357267
H       3.674204   -2.969082    5.468557
F       5.482695   -1.456595    4.371157
H       4.450532    0.799924    3.650801
H       3.581039   -0.206971    2.454244
H       3.374383    0.793175    0.733116
O      -3.675331   -2.212436    7.978389
H      -5.462120   -2.513080    6.934306
C      -4.809022   -3.021445    7.653741
H      -4.498960   -3.994297    7.254006
C      -0.989101   -0.974083    5.063339
C      -2.062071   -1.798488    4.707643
C      -2.973340   -2.247252    5.650607
C      -2.834062   -1.855885    6.987004
C      -1.750434   -1.044965    7.361435
C      -0.835396   -0.626766    6.416319
H      -2.174462   -2.133702    3.680449
H      -3.780832   -2.900760    5.338155
H      -5.342724   -3.166099    8.594186
H      -1.645141   -0.754421    8.404164
H       1.715046    0.326194   -1.104679
H      -1.856689   -0.500277   -3.348532
C      -1.675358    0.366257    2.476718
