# Supplementary material for: Cu-Promoted ipso-Hydroxylation of sp2 Bonds with Concomitant Aromatic 1,2-Rearrangement Involving a Cu-oxyl-hydroxo Species
Source: Inorg Chem. 2024 Oct 18;63(43):20675–88. doi: 10.1021/acs.inorgchem.4c03304 (PMC11523237; doi:10.1021/acs.inorgchem.4c03304)
Supplement: Supplementary file 2 — ic4c03304_si_002.zip [file ic4c03304_si_002.zip › DFT Calculations/long-FOMe-X-F-xyz/fwd_frq_ts_FOMe-gamma-AB-pA_1_2.1293354.out.xyz]

  48
fwd_frq_ts_FOMe-gamBa-AB-pA_1_2.1293354.out        -6967.4818
C       0.000000    0.000000    4.946679
C       0.889638   -0.526287    4.009852
C       1.083492    0.081123    2.784103
C       0.343336    1.343604    2.418632
C      -0.542472    1.865958    3.491252
C      -0.687880    1.191946    4.660073
C       2.015943   -0.410648    1.802566
N       1.835214    0.000000    0.560781
C       2.877102    0.003222   -0.455154
C       1.543051   -1.520786   -1.883909
N       0.417302   -1.520923   -1.146912
C      -0.358395   -2.612084   -1.068416
C      -0.013821   -3.785529   -1.717586
C       1.152969   -3.814853   -2.472163
C       1.933055   -2.669541   -2.562495
Cu      0.000000    0.000000    0.000000
O      -1.748499   -0.056978   -0.533666
H       3.847995   -0.144253    3.821039
O      -0.490010    1.234985    1.276191
H      -1.260792   -2.516764   -0.472247
H      -0.654208   -4.657006   -1.621936
H       1.454236   -4.723390   -2.988007
H       2.846267   -2.654060   -3.150576
H       3.671976   -0.709204   -0.222496
H       1.689593    0.575807   -2.169334
H      -2.197686    0.509787    0.114311
H       2.593757   -2.756461    0.638859
H       4.335587   -4.358612    1.240807
H       7.195234   -5.644938    3.066103
H       1.132275    2.103668    2.228729
H      -1.107326    2.769760    3.282010
H       1.416429   -1.446520    4.247721
H      -0.176833   -0.501582    5.893954
F      -1.531970    1.661281    5.604155
H       3.168712   -0.307723   -2.555371
C       2.331635   -0.257862   -1.855842
H       3.312939    1.011024   -0.438742
H       5.635248   -1.747952    4.415229
C       3.100223   -1.327610    2.175817
C       3.268308   -2.519846    1.459490
C       4.252391   -3.431983    1.798907
C       5.117159   -3.148746    2.865115
C       4.958908   -1.956049    3.589539
C       3.958354   -1.066161    3.254673
O       6.116489   -3.953916    3.270798
H       5.473280   -5.838139    2.628134
C       6.346046   -5.177526    2.565766
H       6.596777   -4.985036    1.515976
