# Supplementary material for: Cu-Promoted ipso-Hydroxylation of sp2 Bonds with Concomitant Aromatic 1,2-Rearrangement Involving a Cu-oxyl-hydroxo Species
Source: Inorg Chem. 2024 Oct 18;63(43):20675–88. doi: 10.1021/acs.inorgchem.4c03304 (PMC11523237; doi:10.1021/acs.inorgchem.4c03304)
Supplement: Supplementary file 2 — ic4c03304_si_002.zip [file ic4c03304_si_002.zip › DFT Calculations/long-FOMe-X-F-xyz/ts_FOMe-gamma-BC-pA_1_2.1303653.out.xyz]

  48
ts_FOMe-gamBa-BC-pA_1_2.1303653.out        -6967.1009
C      -3.481906   -3.296212    2.027053
C      -2.479573   -2.548025    2.633606
C      -1.939081   -1.408091    2.050223
C      -2.508676   -0.911206    0.781262
C      -3.531016   -1.760859    0.152517
C      -3.996345   -2.881210    0.803994
C      -0.843093   -0.699838    2.701101
N       0.000000    0.000000    2.003457
C       1.073701    0.711419    2.697804
C       2.700020    0.748592    0.780026
N       1.989989   -0.000000   -0.083598
C       2.613753   -0.748312   -1.004044
C       3.995054   -0.794431   -1.095371
C       4.746053   -0.036015   -0.205200
C       4.091121    0.743505    0.739035
Cu      0.000000    0.000000    0.000000
O      -0.116293   -0.007520   -1.864942
H      -2.396396    0.643403    4.393445
O      -1.949366    0.056324    0.080425
H       1.967539   -1.300797   -1.680434
H       4.464240   -1.413397   -1.854641
H       5.832743   -0.047325   -0.247548
H       4.647477    1.355084    1.444141
H       1.712348   -0.006727    3.226183
H       1.280449    2.273057    1.226833
H      -1.069157   -0.035445   -2.040388
H       0.815576   -2.236427    4.286659
H       1.801819   -3.406972    8.426677
H      -0.784806   -0.906937    8.056495
H      -3.486203   -0.486229    1.294397
H      -3.956018   -1.421676   -0.788225
H      -2.086645   -2.885196    3.588470
H      -3.880101   -4.186792    2.504243
F      -4.960517   -3.608729    0.222386
H       2.609491    2.150206    2.376401
C       1.921444    1.561145    1.764393
H       0.623016    1.355283    3.463007
H      -2.355460    0.563569    6.871681
C      -0.781696   -0.780269    4.186472
C       0.118269   -1.611957    4.841204
C       0.117977   -1.672576    6.242248
C      -0.772943   -0.879666    6.971875
C      -1.662735   -0.048552    6.298277
C      -1.687554    0.002324    4.911537
O       1.010194   -2.530175    6.791933
C       1.031067   -2.664212    8.214335
H       1.292994   -1.716125    8.699986
H       0.064933   -3.020510    8.592794
