# Supplementary material for: Cu-Promoted ipso-Hydroxylation of sp2 Bonds with Concomitant Aromatic 1,2-Rearrangement Involving a Cu-oxyl-hydroxo Species
Source: Inorg Chem. 2024 Oct 18;63(43):20675–88. doi: 10.1021/acs.inorgchem.4c03304 (PMC11523237; doi:10.1021/acs.inorgchem.4c03304)
Supplement: Supplementary file 2 — ic4c03304_si_002.zip [file ic4c03304_si_002.zip › DFT Calculations/long-FOMe-X-F-xyz/ts_FOMe-gamma-AB-pA_1_2.1282285.out.xyz]

  48
ts_FOMe-gamBa-AB-pA_1_2.1282285.out        -6939.0999
C      -0.211790   -4.747388    1.996034
C       0.228568   -3.534854    2.501688
C      -0.447995   -2.342667    2.200303
C      -1.606547   -2.395027    1.410581
C      -2.068484   -3.603000    0.912956
C      -1.353967   -4.755138    1.208547
C       0.073264   -1.067679    2.713654
N       0.000000    0.000000    1.972813
C       0.389393    1.328031    2.426319
C       2.453505    0.968695    0.985452
N       1.948406   -0.000000    0.192440
C       2.739755   -0.953698   -0.317039
C       4.098040   -0.987891   -0.047221
C       4.639237    0.000497    0.766332
C       3.810463    0.989267    1.283366
Cu      0.000000    0.000000    0.000000
O      -0.427989    0.108141   -1.839458
H      -1.030199   -1.884683    5.055959
O      -1.700041    0.146155   -0.579479
H       2.260852   -1.698907   -0.947760
H       4.710981   -1.778914   -0.468252
H       5.700605    0.000171    1.001567
H       4.204595    1.774336    1.922556
H       0.738825    1.305157    3.459505
H       0.974378    2.439149    0.650555
H      -0.519090    1.051685   -2.069082
H       2.613065   -0.357853    3.353318
H       3.690823   -0.428590    5.537344
H       3.892763    0.274359    7.764292
H      -2.161997   -1.485539    1.201627
H      -2.972767   -3.662674    0.313297
H       1.120753   -3.509005    3.121723
H       0.312601   -5.675675    2.205621
F      -1.795500   -5.934022    0.720295
H       1.968429    2.752366    2.062637
C       1.461863    1.958251    1.509456
H      -0.507453    1.956963    2.385944
H       0.040966   -1.909482    7.286270
C       0.702178   -1.078773    4.047063
C       2.031675   -0.679397    4.213236
C       2.650274   -0.723512    5.452506
C       1.923913   -1.151001    6.570267
C       0.592190   -1.568351    6.412971
C      -0.001253   -1.549473    5.166205
O       2.415348   -1.204769    7.824248
H       3.925605   -0.887151    9.122808
C       3.760969   -0.776104    8.050102
H       4.472828   -1.404665    7.501749
