# Supplementary material for: Cu-Promoted ipso-Hydroxylation of sp2 Bonds with Concomitant Aromatic 1,2-Rearrangement Involving a Cu-oxyl-hydroxo Species
Source: Inorg Chem. 2024 Oct 18;63(43):20675–88. doi: 10.1021/acs.inorgchem.4c03304 (PMC11523237; doi:10.1021/acs.inorgchem.4c03304)
Supplement: Supplementary file 2 — ic4c03304_si_002.zip [file ic4c03304_si_002.zip › DFT Calculations/long-FOMe-X-F-xyz/fwd_frq_ts_FOMe-ipso-FG-pA_1_2.1285284.out.xyz]

  48
rev_frq_ts_FOMe-ipsoBa-FG-pA_1_2.1285284.out        -6997.7782
C       0.000000   -0.000000    4.514452
C      -0.094239   -0.148973    3.041412
C       0.487281   -1.426831    2.460046
C       0.955553   -2.446045    3.348858
C       1.000914   -2.218283    4.686174
C       0.547315   -0.980702    5.245044
C      -1.496383    0.096134    2.462844
N      -1.602869    0.194943    1.184030
C      -2.924701    0.307006    0.558336
C      -2.117742    1.092096   -1.677022
N      -0.801993    1.195146   -1.412805
C      -0.063714    2.139951   -2.009105
C      -0.615859    3.045575   -2.900829
C      -1.974206    2.958359   -3.182177
C      -2.730537    1.969838   -2.566350
Cu      0.000000    0.000000    0.000000
O       1.682933    0.000000   -0.815698
H      -2.364942   -1.799840    4.209283
O       0.561038   -1.565421    1.221513
H       0.992623    2.144498   -1.753382
H       0.013163    3.801947   -3.361167
H      -2.442274    3.653790   -3.875100
H      -3.794154    1.870997   -2.766487
H      -3.138523    2.211434    2.842006
H      -5.017635    2.392926    4.388613
H       2.211616   -0.683293   -0.378193
O      -5.817372    0.365413    6.037181
H      -7.391821    1.287201    6.896044
C      -6.638823    1.530612    6.145016
H       1.306547   -3.377093    2.912899
H       1.389616   -2.972745    5.366972
H       0.530881    0.652717    2.606319
H      -0.362680    0.913231    4.976168
F       0.675984   -0.855398    6.582746
H      -7.130304    1.756114    5.190932
C      -2.872214    0.033226   -0.938974
H      -4.293389   -1.634978    5.740415
H      -6.053974    2.396558    6.477785
C      -2.627891    0.190004    3.394282
C      -3.392505    1.356562    3.463996
C      -4.457591    1.464768    4.346037
C      -4.790937    0.378730    5.162980
C      -4.025091   -0.796851    5.101604
C      -2.946855   -0.881086    4.243482
H      -3.322439    1.313991    0.721574
H      -3.612381   -0.397106    1.040772
H      -3.899471   -0.013681   -1.310140
H      -2.418095   -0.949649   -1.122997
