# Supplementary material for: Cu-Promoted ipso-Hydroxylation of sp2 Bonds with Concomitant Aromatic 1,2-Rearrangement Involving a Cu-oxyl-hydroxo Species
Source: Inorg Chem. 2024 Oct 18;63(43):20675–88. doi: 10.1021/acs.inorgchem.4c03304 (PMC11523237; doi:10.1021/acs.inorgchem.4c03304)
Supplement: Supplementary file 2 — ic4c03304_si_002.zip [file ic4c03304_si_002.zip › DFT Calculations/long-FOMe-X-F-xyz/rev_frq_ts_FOMe-ipso-GH-pA_1_2.1285288.out.xyz]

  48
rev_frq_ts_FOMe-ipsoBa-GH-pA_1_2.1285288.out        -6997.9547
C       0.000000   -0.000000    4.508572
C      -0.101194   -0.153568    3.036666
C       0.461398   -1.441072    2.458101
C       0.922168   -2.462044    3.349073
C       0.977385   -2.228683    4.685071
C       0.540363   -0.983468    5.240669
C      -1.500186    0.111232    2.458567
N      -1.601279    0.222720    1.179699
C      -2.916526    0.363335    0.548623
C      -2.109929    1.024349   -1.727019
N      -0.794724    1.134175   -1.462198
C      -0.048543    2.041170   -2.105993
C      -0.591049    2.899428   -3.048900
C      -1.948231    2.803516   -3.333034
C      -2.712866    1.854550   -2.667678
Cu      0.000000    0.000000    0.000000
O       1.701676   -0.000000   -0.774747
H      -2.358284   -1.771256    4.222485
O       0.527411   -1.584604    1.219808
H       1.006531    2.054504   -1.845605
H       0.044676    3.626227   -3.546167
H      -2.408986    3.461879   -4.066007
H      -3.776021    1.750515   -2.867544
H      -3.157144    2.221675    2.816096
H      -5.039581    2.404323    4.357838
H       2.219389   -0.687063   -0.330232
H      -3.261794    1.396767    0.661102
H      -3.639449   -0.279658    1.063147
H      -3.907894   -0.029592   -1.297546
H       1.260294   -3.398947    2.915460
H       1.361226   -2.984279    5.367340
H       0.534166    0.637417    2.596712
H      -0.350397    0.919201    4.967989
O      -5.827957    0.387021    6.023599
H      -7.146883    1.764968    5.165414
C      -2.877812    0.015810   -0.934046
H      -4.289986   -1.605706    5.748137
H      -2.443857   -0.983558   -1.071997
C      -2.631865    0.209381    3.388407
C      -3.405714    1.370931    3.445544
C      -4.472554    1.480012    4.324988
C      -4.799992    0.399387    5.151552
C      -4.025951   -0.771479    5.102498
C      -2.945490   -0.855670    4.247567
F       0.677031   -0.853872    6.577245
H      -7.408740    1.306385    6.873290
C      -6.655869    1.548723    6.121814
H      -6.075816    2.419735    6.449656
