# Supplementary material for: Cu-Promoted ipso-Hydroxylation of sp2 Bonds with Concomitant Aromatic 1,2-Rearrangement Involving a Cu-oxyl-hydroxo Species
Source: Inorg Chem. 2024 Oct 18;63(43):20675–88. doi: 10.1021/acs.inorgchem.4c03304 (PMC11523237; doi:10.1021/acs.inorgchem.4c03304)
Supplement: Supplementary file 2 — ic4c03304_si_002.zip [file ic4c03304_si_002.zip › DFT Calculations/long-FOMe-X-F-xyz/rev_frq_ts_FOMe-gamma-AB-pA_1_2.1283655.out.xyz]

  48
rev_frq_ts_FOMe-gamBa-AB-pA_1_2.1283655.out        -6954.8349
C       0.000000    0.000000    4.505255
C       0.539740    0.918453    3.618412
C      -0.184791    1.330478    2.491477
C      -1.488501    0.838336    2.295110
C      -2.044157   -0.071114    3.180621
C      -1.279391   -0.481612    4.262997
C       0.421620    2.223175    1.483153
N       0.137690    1.937338    0.242856
C       0.485398    2.781320   -0.886277
C       2.155394    1.042115   -1.634611
N       1.831534   -0.000000   -0.839661
C       2.779664   -0.849642   -0.421928
C       4.112547   -0.692080   -0.765665
C       4.466670    0.384539   -1.570132
C       3.477834    1.254453   -2.011760
Cu      0.000000    0.000000    0.000000
O      -0.086916   -2.746302   -0.501153
H       0.052946    4.087000    3.438145
O      -0.512283   -1.714085    0.362971
H       2.446693   -1.671299    0.207502
H       4.850854   -1.400461   -0.402134
H       5.503938    0.545905   -1.853731
H       3.720474    2.101301   -2.648101
H       1.181159    3.578553   -0.614073
H       0.227329    1.330207   -2.462866
H       0.335872   -3.364990    0.122772
H       2.945206    2.606685    0.615485
H       4.612596    4.158974    1.477815
H       5.493345    6.272954    1.943802
H      -2.081563    1.204498    1.459941
H      -3.053817   -0.450190    3.048979
H       1.544477    1.298226    3.783559
H       0.556212   -0.349609    5.370699
F      -1.806325   -1.376316    5.124327
H       1.367411    2.622898   -2.837100
C       1.036304    1.944917   -2.046435
H      -0.444689    3.255080   -1.226510
H       1.728167    5.697593    4.286200
C       1.362083    3.254351    1.934375
C       2.656614    3.300569    1.401636
C       3.611215    4.175117    1.894919
C       3.272925    5.050810    2.934006
C       1.977105    5.017585    3.474766
C       1.045764    4.118632    2.994674
O       4.119341    5.942032    3.486542
H       5.953197    6.773962    3.596985
C       5.464789    5.998631    3.004994
H       5.977874    5.041577    3.157926
